# Supplementary material for: Rates of evolutionary change of resident Escherichia coli O157:H7 differ within the same ecological niche
Source: BMC Genomics. 2022 Apr 7;23:275. doi: 10.1186/s12864-022-08497-6 (PMC8991562; doi:10.1186/s12864-022-08497-6)
Supplement: Supplementary file 7 — Additional file 7. Strains used in study with genotype data, sorted first by long- and short-read then by clade. [file 12864_2022_8497_MOESM7_ESM.xlsx]

## Sheet: Sheet1
Additional File 7. Strains used in study with genotype data, sorted first by long- and short-read then by clade
PAC BIO LONG-READ SEQUENCING INFORMATION
Cladea	sample name	Year of Collection	biosample accession	Illumina SRA accession	PacBio SRA accession	NCBI accession	Size	# of contigs	Genome Coverage PacBio	# of PacBio subreads bases	Genome Coverage Illumina	# of Illumina reads	%GC	tir 255 T>A allele	stx1 variant	stx2 variant	Pathogen detection SNP cluster
1	FLT_2001A	2001	SAMN14648855	SRR13428503	SRR15441474	CP051821	5455297	bN.A.	93	542121374	87.2341	3198582	50.6	A	not present	stx2c	PDS000045726.4
	FLT_2001Ap1	"	"	"	"	CP051823	93175	N.A.					47.8
	FLT_2001Ap2	"	"	"	"	CP051822	6078	N.A.					46.3
1	FLT_2004G	2004	SAMN14648857	SRR13428481	SRR15441473	CP051816	5455325	N.A.	74	426988139	90.7627	3327964	50.6	A	not present	stx2c	PDS000045726.4
	FLT_2004Gp1	"	"	"	"	CP051818	93177	N.A.					47.8
	FLT_2004Gp2	"	"	"	"	CP051817	6078	N.A.					46.4
1	FLT_2006A	2006	SAMN14648859	SRR13428459	SRR15441460	CP051811	5396494	N.A.	217	1247597962	67.1319	2461504	50.5	A	not present	not present	PDS000045726.4
	FLT_2006Ap1	"	"	"	"	CP051813	93183	N.A.					47.8
	FLT_2006Ap2	"	"	"	"	CP051812	6078	N.A.					46.3
1	FLT_2006I	2006	SAMN14648860	SRR13428448	SRR15441459	CP051808	5453895	N.A.	114	655236999	84.3807	3093958	50.6	A	not present	stx2c	PDS000045726.4
	FLT_2006Ip1	"	"	"	"	CP051810	93177	N.A.					47.8
	FLT_2006Ip2	"	"	"	"	CP051809	6078	N.A.					46.3
1	FLT_2007G	2007	SAMN14648861	SRR13428600	SRR15441457	CP051837	5436366	N.A.	94	539210012	100.903	3699778	50.6	A	not present	not present	PDS000045726.4
	FLT_2007Gp1	"	"	"	"	CP051839	94492	N.A.					47.9
	FLT_2007Gp2	"	"	"	"	CP051838	6078	N.A.					46.4
2	FLT_2011B	2011	SAMN14648868	SRR13428528	SRR15441467	CP051792	5521421	N.A.	284	1705654403	155.425	5698920	50.5	A	stx1a	stx2c	PDS000035339.96
	FLT_2011Bp1	"	"	"	"	CP051795	95633	N.A.					48
	FLT_2011Bp2	"	"	"	"	CP051793	2679	N.A.					46
	FLT_2011Bp3	"	"	"	"	CP051794	40353	N.A.					41
2	FLT_2012I	2012	SAMN14648870	SRR13428526	SRR15441476	CP051786	5523908	N.A.	81	470777790	101.915	3736894	50.5	A	stx1a	stx2c	PDS000035339.96
	FLT_2012Ip1	"	"	"	"	CP051789	95639	N.A.					48
	FLT_2012Ip2	"	"	"	"	CP051787	2680	N.A.					46
	FLT_2012Ip3	"	"	"	"	CP051788	37778	N.A.					40
2	FLT_2018C	2018	SAMN14648871	SRR13428524	SRR15441477	CP051782	5575196	N.A.	86	510768172	80.4871	2951194	50.6	A	stx1a	stx2c	PDS000035339.96
	FLT_2018Cp1	"	"	"	"	CP051785	95632	N.A.					48
	FLT_2018Cp2	"	"	"	"	CP051783	2678	N.A.					46
	FLT_2018Cp3	"	"	"	"	CP051784	41667	N.A.					41.4
2	FLT_2019B	2019	SAMN14648872	SRR13428523	SRR15441463	CP051778	5561451	N.A.	196	1168544544	137.395	5037816	50.6	A	stx1a	stx2c	PDS000035339.96
	FLT_2019Bp1	"	"	"	"	CP051781	98079	N.A.					48.3
	FLT_2019Bp2	"	"	"	"	CP051779	2679	N.A.					46
	FLT_2019Bp3	"	"	"	"	CP051780	38454	N.A.					40.9
3	FLT_2005F	2005	SAMN14648858	SRR13428470	SRR15441468	CP051814	5485337	N.A.	70	410334411	59.7926	2192394	50	T	not present	stx2astx2c	PDS000076677.24
	FLT_2005Fp1	"	"	"	"	CP051815	94594	N.A.					47.9
3	FLT_2010A	2010	SAMN14648865	SRR13428556	SRR15441469	CP051800	5483928	N.A.	87	495547187	85.3945	3131130	50.5	T	not present	stx2astx2c	PDS000076677.24
	FLT_2010Ap1	"	"	"	"	CP051801	94614	N.A.					47.9
3	FLT_2010E	2010	SAMN14648866	SRR13428545	SRR15441472	CP051798	5527582	N.A.	110	634265539	151.29	5547314	50.5	T	not present	stx2c	PDS000076677.24
	FLT_2010Ep1	"	"	"	"	CP051799	94606	N.A.					47.9
3	FLT_2010G	2010	SAMN14648873	SRR13428522	SRR15441470	CP051776	5482662	N.A.	131	749876549	72.5557	2660374	50.5	T	not present	stx2c	PDS000076677.24
	FLT_2010Gp1	"	"	"	"	CP051777	94607	N.A.					47.9
3	FLT_2010I	2010	SAMN14648867	SRR13428534	SRR15441471	CP051796	5528884	N.A.	199	1150967294	83.9837	3079404	50.5	T	not present	stx2astx2c	PDS000076677.24
	FLT_2010Ip1	"	"	"	"	CP051797	94606	N.A.					47.9
3	FLT_2008D	2008	SAMN14648862	SRR13428589	SRR15441479	CP051806	5478292	N.A.	323	1883904261	75.5309	2769468	50.5	T	not present	stx2astx2c	PDS000079782.1
	FLT_2008Dp1	"	"	"	"	CP051807	95905	N.A.					48
3	FLT_2009D	2009	SAMN14648864	SRR13428567	SRR15441475	CP051802	5484727	N.A.	144	836364509	134.796	4942504	50.5	T	not present	stx2astx2c	PDS000079780.2
	FLT_2009Dp1	"	"	"	"	CP051803	94449	N.A.					47.9
3	FLT_2011E	2011	SAMN14648869	SRR13428527	SRR15441464	CP051790	5423263	N.A.	120	690280757	168.493	6178082	50.5	T	not present	stx2a	PDA000045726.4
	FLT_2011Ep1	"	"	"	"	CP051791	94620	N.A.					47.9
4	FLT_1997A	1997	SAMN14648851	SRR13428602	SRR15441458	CP051833	5500127	N.A.	114	658635308	81.8272	3000332	50.5	T	stx1a	stx2a	PDS0000115433.8
	FLT_1997Ap1	"	"	"	"	CP051835	92726	N.A.					47.6
	FLT_1997Ap2	"	"	"	"	CP051836	2679	N.A.					46
	FLT_1997Ap3	"	"	"	"	CP051834	3306	N.A.					43.3
4	FLT_1998F	1998	SAMN14648852	SRR13428601	SRR15441466	CP051830	5491538	N.A.	103	598845766	143.642	5266888	50.5	T	stx1a	stx2a	PDS0000115433.8
	FLT_1998Fp1	"	"	"	"	CP051832	92726	N.A.					47.6
	FLT_1998Fp2	"	"	"	"	CP051831	3306	N.A.					43.3
4	FLT_1999G	1999	SAMN14648853	SRR13428525	SRR15441465	CP051827	5500112	N.A.	123	711715885	174.385	6394122	50.5	T	stx1a	stx2a	PDS0000115433.8
	FLT_1999Gp1	"	"	"	"	CP051829	92728	N.A.					47.6
	FLT_1999Gp2	"	"	"	"	CP051828	3306	N.A.					43.3
4	FLT_2000A	2000	SAMN14648854	SRR13428514	SRR15441462	CP051824	5498832	N.A.	264	1527621034	70.1083	2570636	50.5	T	stx1a	stx2a	PDS0000115433.8
	FLT_2000Ap1	"	"	"	"	CP051826	92703	N.A.					47.6
	FLT_2000Ap2	"	"	"	"	CP051825	3306	N.A.					43.3
4	FLT_2009B	2009	SAMN14648863	SRR13428578	SRR15441478	CP051804	5551813	N.A.	221	1361059782	109.313	4008128	50.5	T	stx1a	stx2astx2c	PDS000035065.130
	FLT_2009Bp1	"	"	"	"	CP051805	92718	N.A.					47.6
unassigned	FLT_2002D	2002	SAMN14648856	SRR13428492	SRR15441461	CP051819	5545223	N.A.	344	2032346408	88.7613	3254580	50.5	T	not present	stx2c	PDS000033295.10
	FLT_2002Dp1	"	"	"	"	CP051820	92444	N.A.					47.8
ILLUMINA SHORT-READ SEQUENCING INFORMATION
1	FLT_2001B	2001	SAMN14784120	SRR13428485	N.A.	JABEJG000000000	N.A.	227	N.A.	N.A.	105	3715582	50.3	A	not present	stx2c	PDS000045726.4
1	FLT_2001C	2001	SAMN14784121	SRR13428484	N.A.	JABEJF000000000	N.A.	237	N.A.	N.A.	86	3057202	50.3	A	not present	stx2c	PDS000045726.4
1	FLT_2001D	2001	SAMN14784122	SRR13428483	N.A.	JABEJE000000000	N.A.	224	N.A.	N.A.	83	2971164	50.3	A	not present	stx2c	PDS000045726.4
1	FLT_2001E	2001	SAMN14784123	SRR13428482	N.A.	JABEJD000000000	N.A.	232	N.A.	N.A.	87	3110364	50.3	A	not present	stx2c	PDS000045726.4
1	FLT_2001F	2001	SAMN14784124	SRR13428480	N.A.	JABEJC000000000	N.A.	227	N.A.	N.A.	67	2395626	50.3	A	not present	stx2c	PDS000045726.4
1	FLT_2001G	2001	SAMN14784125	SRR13428479	N.A.	JABEJB000000000	N.A.	237	N.A.	N.A.	93	3349220	50.3	A	not present	stx2c	PDS000045726.4
1	FLT_2001H	2001	SAMN14784126	SRR13428478	N.A.	JABEJA000000000	N.A.	222	N.A.	N.A.	77	2721882	50.3	A	not present	stx2c	PDS000045726.4
1	FLT_2004A	2004	SAMN14784130	SRR13428474	N.A.	JABEIW000000000	N.A.	235	N.A.	N.A.	92	3286802	50.3	A	not present	stx2c	PDS000045726.4
1	FLT_2004B	2004	SAMN14784131	SRR13428473	N.A.	JABEIV000000000	N.A.	230	N.A.	N.A.	81	2890612	50.3	A	not present	stx2c	PDS000045726.4
1	FLT_2004C	2004	SAMN14784132	SRR13428472	N.A.	JABEIU000000000	N.A.	241	N.A.	N.A.	77	2751894	50.3	A	not present	stx2c	PDS000045726.4
1	FLT_2004D	2004	SAMN14784133	SRR13428471	N.A.	JABEIT000000000	N.A.	238	N.A.	N.A.	82	2900610	50.3	A	not present	stx2c	PDS000045726.4
1	FLT_2004E	2004	SAMN14784134	SRR13428469	N.A.	JABEIS000000000	N.A.	229	N.A.	N.A.	69	2449326	50.3	A	not present	stx2c	PDS000045726.4
1	FLT_2004F	2004	SAMN14784135	SRR13428468	N.A.	JABEIR000000000	N.A.	261	N.A.	N.A.	89	3180388	50.3	A	not present	stx2c	PDS000045726.4
1	FLT_2004H	2004	SAMN14784136	SRR13428467	N.A.	JABEIQ000000000	N.A.	225	N.A.	N.A.	71	2508900	50.3	A	not present	stx2c	PDS000045726.4
1	FLT_2004I	2004	SAMN14784137	SRR13428466	N.A.	JABEIP000000000	N.A.	233	N.A.	N.A.	74	2610232	50.3	A	not present	stx2c	PDS000045726.4
1	FLT_2004J	2004	SAMN14784138	SRR13428465	N.A.	JABEIO000000000	N.A.	231	N.A.	N.A.	123	4413570	50.3	A	not present	stx2c	PDS000045726.4
1	FLT_2005A	2005	SAMN14784139	SRR13428464	N.A.	JABEIN000000000	N.A.	191	N.A.	N.A.	84	2938204	50.3	A	not present	not present	PDS000045726.4
1	FLT_2005C	2005	SAMN14784141	SRR13428462	N.A.	JABEIL000000000	N.A.	226	N.A.	N.A.	60	2140106	50.3	A	not present	stx2c	PDS000045726.4
1	FLT_2005B	2005	SAMN14784140	SRR13428463	N.A.	JABEIM000000000	N.A.	224	N.A.	N.A.	43	1512100	50.3	A	not present	stx2c	PDS000045726.4
1	FLT_2005E	2005	SAMN14784143	SRR13428460	N.A.	JABEIJ000000000	N.A.	224	N.A.	N.A.	62	2189048	50.3	A	not present	stx2c	PDS000045726.4
1	FLT_2006B	2006	SAMN14784145	SRR13428457	N.A.	JABEIH000000000	N.A.	226	N.A.	N.A.	64	2294832	50.3	A	not present	stx2c	PDS000045726.4
1	FLT_2006D	2006	SAMN14784147	SRR13428455	N.A.	JABEIF000000000	N.A.	237	N.A.	N.A.	62	2219628	50.3	A	not present	stx2c	PDS000045726.4
1	FLT_2006E	2006	SAMN14784148	SRR13428454	N.A.	JABEIE000000000	N.A.	240	N.A.	N.A.	65	2321552	50.3	A	not present	stx2c	PDS000045726.4
1	FLT_2006F	2006	SAMN14784149	SRR13428453	N.A.	JABEID000000000	N.A.	229	N.A.	N.A.	73	2573764	50.3	A	not present	stx2c	PDS000045726.4
1	FLT_2006G	2006	SAMN14784150	SRR13428452	N.A.	JABEIC000000000	N.A.	232	N.A.	N.A.	94	3341168	50.3	A	not present	stx2c	PDS000045726.4
1	FLT_2006H	2006	SAMN14784151	SRR13428451	N.A.	JABEIB000000000	N.A.	223	N.A.	N.A.	131	4757176	50.3	A	not present	stx2c	PDS000045726.4
1	FLT_2007A	2007	SAMN14784152	SRR13428450	N.A.	JABEIA000000000	N.A.	228	N.A.	N.A.	69	2444028	50.3	A	not present	stx2c	PDS000045726.4
1	FLT_2007B	2007	SAMN14784153	SRR13428449	N.A.	JABEHZ000000000	N.A.	230	N.A.	N.A.	51	1833340	50.3	A	not present	stx2c	PDS000045726.4
1	FLT_2007C	2007	SAMN14784154	SRR13428447	N.A.	JABEHY000000000	N.A.	255	N.A.	N.A.	35	1245140	50.3	A	not present	stx2c	PDS000045726.4
1	FLT_2007D	2007	SAMN14784155	SRR13428446	N.A.	JABEHX000000000	N.A.	256	N.A.	N.A.	77	2745446	50.3	A	not present	stx2c	PDS000045726.4
1	FLT_2007F	2007	SAMN14784157	SRR13428444	N.A.	JABEHV000000000	N.A.	257	N.A.	N.A.	96	3395020	50.3	A	not present	stx2c	PDS000045726.4
1	FLT_2007H	2007	SAMN14784158	SRR13428443	N.A.	JABEHU000000000	N.A.	265	N.A.	N.A.	85	3034054	50.3	A	not present	stx2c	PDS000045726.4
1	FLT_2007J	2007	SAMN14784160	SRR13428441	N.A.	JABEHS000000000	N.A.	274	N.A.	N.A.	93	3291786	50.4	A	not present	stx2c	PDS000045726.4
1	FLT_2008A	2008	SAMN14784161	SRR13428440	N.A.	JABEHR000000000	N.A.	245	N.A.	N.A.	80	2865352	50.3	A	not present	stx2c	PDS000045726.4
1	FLT_2008B	2008	SAMN14784162	SRR13428439	N.A.	JABEHQ000000000	N.A.	250	N.A.	N.A.	74	2651694	50.3	A	not present	stx2c	PDS000045726.4
1	FLT_2008C	2008	SAMN14784163	SRR13428438	N.A.	JABEHP000000000	N.A.	234	N.A.	N.A.	81	2881452	50.3	A	not present	stx2c	PDS000045726.4
1	FLT_2008E	2008	SAMN14784164	SRR13428599	N.A.	JABEHO000000000	N.A.	262	N.A.	N.A.	82	2926244	50.3	A	not present	stx2c	PDS000045726.4
1	FLT_2008F	2008	SAMN14784165	SRR13428598	N.A.	JABEHN000000000	N.A.	269	N.A.	N.A.	83	2947152	50.4	A	not present	stx2c	PDS000045726.4
1	FLT_2008G	2008	SAMN14784166	SRR13428597	N.A.	JABEHM000000000	N.A.	262	N.A.	N.A.	103	3666482	50.3	A	not present	stx2c	PDS000045726.4
1	FLT_2008H	2008	SAMN14784167	SRR13428596	N.A.	JABEHL000000000	N.A.	270	N.A.	N.A.	92	3277970	50.3	A	not present	stx2c	PDS000045726.4
1	FLT_2008I	2008	SAMN14784168	SRR13428595	N.A.	JABEHK000000000	N.A.	277	N.A.	N.A.	98	3461158	50.3	A	not present	stx2c	PDS000045726.4
1	FLT_2008J	2008	SAMN14784169	SRR13428594	N.A.	JABEHJ000000000	N.A.	258	N.A.	N.A.	99	3533482	50.3	A	not present	stx2c	PDS000045726.4
1	FLT_2018B	2018	SAMN14784216	SRR13428543	N.A.	JABEFO000000000	N.A.	219	N.A.	N.A.	107	3781168	50.3	A	not present	stx2c	PDS000045726.4
unassigned	FLT_1997C	1997	SAMN14784087	SRR13428520	N.A.	JABEKN000000000	N.A.	251	N.A.	N.A.	81	2905996	50.2	A	not present	stx2c	PDS000079782.1
unassigned	FLT_1998G	1998	SAMN14784100	SRR13428507	N.A.	JABEKA000000000	N.A.	239	N.A.	N.A.	113	4184980	50.3	A	not present	stx2c	not assigned
2	FLT_2009H	2009	SAMN14784175	SRR13428587	N.A.	JABEHD000000000	N.A.	285	N.A.	N.A.	109	3969200	50.2	A	stx1a	stx2c	PDS000035339.96
2	FLT_2011F	2011	SAMN14784185	SRR13428576	N.A.	JABEGT000000000	N.A.	290	N.A.	N.A.	95	3425684	50.2	A	stx1a	stx2c	PDS000035339.96
2	FLT_2011G	2011	SAMN14784186	SRR13428575	N.A.	JABEGS000000000	N.A.	288	N.A.	N.A.	107	3843296	50.2	A	stx1a	stx2c	PDS000035339.96
2	FLT_2011J	2011	SAMN14784189	SRR13428572	N.A.	JABEGP000000000	N.A.	280	N.A.	N.A.	84	3028538	50.3	A	stx1a	stx2c	PDS000035339.96
2	FLT_2012A	2012	SAMN14784190	SRR13428571	N.A.	JABEGO000000000	N.A.	279	N.A.	N.A.	882	32401358	50.2	A	stx1a	stx2c	PDS000035339.96
2	FLT_2012B	2012	SAMN14784191	SRR13428570	N.A.	JABEGN000000000	N.A.	260	N.A.	N.A.	150	5590662	50.3	A	stx1a	stx2c	PDS000035339.96
2	FLT_2012C	2012	SAMN14784192	SRR13428569	N.A.	JABEGM000000000	N.A.	253	N.A.	N.A.	138	5140104	50.2	A	stx1a	stx2c	PDS000035339.96
2	FLT_2012D	2012	SAMN14784193	SRR13428568	N.A.	JABEGL000000000	N.A.	260	N.A.	N.A.	96	3484746	50.3	A	stx1a	stx2c	PDS000035339.96
2	FLT_2012E	2012	SAMN14784194	SRR13428566	N.A.	JABEGK000000000	N.A.	245	N.A.	N.A.	175	6624254	50.3	A	stx1a	stx2c	PDS000035339.96
2	FLT_2012F	2012	SAMN14784195	SRR13428565	N.A.	JABEGJ000000000	N.A.	250	N.A.	N.A.	84	3021668	50.3	A	stx1a	stx2c	PDS000035339.96
2	FLT_2012G	2012	SAMN14784196	SRR13428564	N.A.	JABEGI000000000	N.A.	290	N.A.	N.A.	78	2804454	50.2	A	stx1a	stx2c	PDS000035339.96
2	FLT_2012H	2012	SAMN14784197	SRR13428563	N.A.	JABEGH000000000	N.A.	289	N.A.	N.A.	85	3108816	50.2	A	stx1a	stx2c	PDS000035339.96
2	FLT_2012J	2012	SAMN14784198	SRR13428562	N.A.	JABEGG000000000	N.A.	262	N.A.	N.A.	107	3901804	50.3	A	stx1a	stx2c	PDS000035339.96
2	FLT_2013A	2013	SAMN14784199	SRR13428561	N.A.	JABEGF000000000	N.A.	292	N.A.	N.A.	93	3346258	50.2	A	stx1a	stx2c	PDS000035339.96
2	FLT_2013C	2013	SAMN14784200	SRR13428560	N.A.	JABEGE000000000	N.A.	320	N.A.	N.A.	149	5432810	50.2	A	stx1a	stx2c	PDS000035339.96
2	FLT_2013D	2013	SAMN14784201	SRR13428559	N.A.	JABEGD000000000	N.A.	257	N.A.	N.A.	101	3684530	50.3	A	stx1a	stx2c	PDS000035339.96
2	FLT_2013E	2013	SAMN14784202	SRR13428558	N.A.	JABEGC000000000	N.A.	291	N.A.	N.A.	97	3491210	50.2	A	stx1a	stx2c	PDS000035339.96
2	FLT_2014A	2014	SAMN14784203	SRR13428557	N.A.	JABEGB000000000	N.A.	274	N.A.	N.A.	81	2991506	50.3	A	stx1a	stx2c	PDS000035339.96
2	FLT_2014B	2014	SAMN14784204	SRR13428555	N.A.	JABEGA000000000	N.A.	278	N.A.	N.A.	139	5096416	50.2	A	stx1a	stx2c	PDS000035339.96
2	FLT_2014C	2014	SAMN14784205	SRR13428554	N.A.	JABEFZ000000000	N.A.	286	N.A.	N.A.	95	3432674	50.2	A	stx1a	stx2c	PDS000035339.96
2	FLT_2014D	2014	SAMN14784206	SRR13428553	N.A.	JABEFY000000000	N.A.	280	N.A.	N.A.	57	2053080	50.2	A	stx1a	stx2c	PDS000035339.96
2	FLT_2014E	2014	SAMN14784207	SRR13428552	N.A.	JABEFX000000000	N.A.	318	N.A.	N.A.	22	835580	50.3	A	stx1a	stx2c	PDS000035339.96
2	FLT_2014F	2014	SAMN14784208	SRR13428551	N.A.	JABEFW000000000	N.A.	280	N.A.	N.A.	83	2993100	50.2	A	stx1a	stx2c	PDS000035339.96
2	FLT_2014G	2014	SAMN14784209	SRR13428550	N.A.	JABEFV000000000	N.A.	283	N.A.	N.A.	101	3635480	50.2	A	stx1a	stx2c	PDS000035339.96
2	FLT_2017A	2017	SAMN14784210	SRR13428549	N.A.	JABEFU000000000	N.A.	295	N.A.	N.A.	56	2032902	50.2	A	stx1a	stx2c	PDS000035339.96
2	FLT_2017B	2017	SAMN14784211	SRR13428548	N.A.	JABEFT000000000	N.A.	304	N.A.	N.A.	123	4484336	50.2	A	stx1a	stx2c	PDS000035339.96
2	FLT_2017E	2017	SAMN14784212	SRR13428547	N.A.	JABEFS000000000	N.A.	276	N.A.	N.A.	121	4432432	50.3	A	stx1a	stx2c	PDS000035339.96
2	FLT_2017F	2017	SAMN14784213	SRR15652192	N.A.	JABEFR000000000	N.A.	289	N.A.	N.A.	67	2691844	50.2	A	stx1a	stx2c	PDS000035339.96
2	FLT_2017G	2017	SAMN14784214	SRR13428546	N.A.	JABEFQ000000000	N.A.	301	N.A.	N.A.	124	4516942	50.2	A	stx1a	stx2c	PDS000035339.96
2	FLT_2018A	2018	SAMN14784215	SRR13428544	N.A.	JABEFP000000000	N.A.	294	N.A.	N.A.	75	2710410	50.2	A	stx1a	stx2c	PDS000035339.96
2	FLT_2018D	2018	SAMN14784217	SRR13428542	N.A.	JABEFN000000000	N.A.	289	N.A.	N.A.	94	3438228	50.3	A	stx1a	stx2c	PDS000035339.96
2	FLT_2018F	2018	SAMN14784218	SRR13428541	N.A.	JABEFM000000000	N.A.	301	N.A.	N.A.	104	3767080	50.2	A	stx1a	stx2c	PDS000035339.96
2	FLT_2018G	2018	SAMN14784219	SRR13428540	N.A.	JABEFL000000000	N.A.	303	N.A.	N.A.	97	3508544	50.2	A	stx1a	stx2c	PDS000035339.96
2	FLT_2018H	2018	SAMN14784220	SRR13428539	N.A.	JABEFK000000000	N.A.	284	N.A.	N.A.	93	3388774	50.2	A	stx1a	stx2c	PDS000035339.96
2	FLT_2019A	2019	SAMN14784221	SRR13428538	N.A.	JABEFJ000000000	N.A.	277	N.A.	N.A.	114	4143628	50.3	A	stx1a	stx2c	PDS000035339.96
2	FLT_2019C	2019	SAMN14784222	SRR13428537	N.A.	JABEFI000000000	N.A.	274	N.A.	N.A.	117	4255072	50.3	A	stx1a	stx2c	PDS000035339.96
2	FLT_2019D	2019	SAMN14784223	SRR13428536	N.A.	JABEFH000000000	N.A.	279	N.A.	N.A.	131	4772952	50.3	A	stx1a	stx2c	PDS000035339.96
2	FLT_2019E	2019	SAMN14784224	SRR13428535	N.A.	JABEFG000000000	N.A.	277	N.A.	N.A.	95	3406130	50.3	A	stx1a	stx2c	PDS000035339.96
2	FLT_2019F	2019	SAMN14784225	SRR13428533	N.A.	JABEFF000000000	N.A.	279	N.A.	N.A.	91	3297386	50.3	A	stx1a	stx2c	PDS000035339.96
2	FLT_2019G	2019	SAMN14784226	SRR13428532	N.A.	JABEFE000000000	N.A.	280	N.A.	N.A.	95	3478872	50.3	A	stx1a	stx2c	PDS000035339.96
2	FLT_2019H	2019	SAMN14784227	SRR13428531	N.A.	JABEFD000000000	N.A.	310	N.A.	N.A.	29	1182290	50.3	A	stx1a	stx2c	PDS000035339.96
2	FLT_2019I	2019	SAMN14784228	SRR13428530	N.A.	JABEFC000000000	N.A.	276	N.A.	N.A.	102	3678278	50.3	A	stx1a	stx2c	PDS000035339.96
2	FLT_2019J	2019	SAMN14784229	SRR13428529	N.A.	JABEFB000000000	N.A.	281	N.A.	N.A.	98	3544992	50.3	A	stx1a	stx2c	PDS000035339.96
3	FLT_1997E	1997	SAMN14784089	SRR13428518	N.A.	JABEKL000000000	N.A.	306	N.A.	N.A.	78	2869128	50.2	T	not present	stx2astx2c	PDS000076677.24
3	FLT_1997F	1997	SAMN14784090	SRR13428517	N.A.	JABEKK000000000	N.A.	309	N.A.	N.A.	57	2064432	50.3	T	not present	stx2astx2c	PDS000076677.24
3	FLT_1997G	1997	SAMN14784091	SRR13428516	N.A.	JABEKJ000000000	N.A.	280	N.A.	N.A.	96	3474520	50.3	T	not present	stx2astx2c	PDS000076677.24
3	FLT_1997J	1997	SAMN14784094	SRR13428512	N.A.	JABEKG000000000	N.A.	277	N.A.	N.A.	82	2955884	50.3	T	not present	stx2astx2c	PDS000076677.24
3	FLT_1998D	1998	SAMN14784098	SRR13428508	N.A.	JABEKC000000000	N.A.	275	N.A.	N.A.	58	2084470	50.3	T	not present	stx2astx2c	PDS000076677.24
3	FLT_1998I	1998	SAMN14784102	SRR13428505	N.A.	JABEJY000000000	N.A.	282	N.A.	N.A.	55	1958118	50.3	T	not present	stx2astx2c	PDS000076677.24
3	FLT_1999I	1999	SAMN14784109	SRR13428497	N.A.	JABEJR000000000	N.A.	271	N.A.	N.A.	79	2881026	50.2	T	not present	stx2astx2c	PDS000076677.24
3	FLT_1999J	1999	SAMN14784110	SRR13428496	N.A.	JABEJQ000000000	N.A.	311	N.A.	N.A.	62	2334610	50.2	T	not present	stx2astx2c	PDS000076677.24
3	FLT_2005D	2005	SAMN14784142	SRR13428461	N.A.	JABEIK000000000	N.A.	250	N.A.	N.A.	57	2039746	50.3	T	not present	stx2astx2c	PDS000076677.24
3	FLT_2005G	2005	SAMN14784144	SRR13428458	N.A.	JABEII000000000	N.A.	252	N.A.	N.A.	66	2342638	50.3	T	not present	stx2astx2c	PDS000076677.24
3	FLT_2010D	2010	SAMN14784178	SRR13428584	N.A.	JABEHA000000000	N.A.	272	N.A.	N.A.	114	4093078	50.3	T	not present	stx2a	PDS000076677.24
3	FLT_2009A	2009	SAMN14784170	SRR13428593	N.A.	JABEHI000000000	N.A.	256	N.A.	N.A.	91	3249044	50.3	T	not present	stx2astx2c	PDS000079780.2
3	FLT_2009C	2009	SAMN14784171	SRR13428592	N.A.	JABEHH000000000	N.A.	255	N.A.	N.A.	109	3917872	50.3	T	not present	stx2astx2c	PDS000079780.2
3	FLT_2009E	2009	SAMN14784172	SRR13428591	N.A.	JABEHG000000000	N.A.	258	N.A.	N.A.	85	3037902	50.3	T	not present	stx2astx2c	PDS000079780.2
3	FLT_2009F	2009	SAMN14784173	SRR13428590	N.A.	JABEHF000000000	N.A.	266	N.A.	N.A.	99	3551504	50.3	T	not present	stx2astx2c	PDS000079780.2
3	FLT_2009G	2009	SAMN14784174	SRR13428588	N.A.	JABEHE000000000	N.A.	256	N.A.	N.A.	77	2732732	50.3	T	not present	stx2astx2c	PDS000079780.2
3	FLT_2010B	2010	SAMN14784176	SRR13428586	N.A.	JABEHC000000000	N.A.	272	N.A.	N.A.	112	4062062	50.3	T	not present	stx2astx2c	PDS000079778.1
3	FLT_2010C	2010	SAMN14784177	SRR13428585	N.A.	JABEHB000000000	N.A.	283	N.A.	N.A.	141	5253238	50.3	T	not present	stx2astx2c	PDS000079778.1
3	FLT_2010H	2010	SAMN14784180	SRR13428582	N.A.	JABEGY000000000	N.A.	216	N.A.	N.A.	95	3425600	50.2	T	not present	stx2a	PDS000035448.6
3	FLT_2011A	2011	SAMN14784182	SRR13428580	N.A.	JABEGW000000000	N.A.	249	N.A.	N.A.	54	2485688	50.3	T	not present	stx2a	PDS000035448.6
3	FLT_2011C	2011	SAMN14784183	SRR13428579	N.A.	JABEGV000000000	N.A.	214	N.A.	N.A.	164	6012910	50.3	T	not present	stx2a	PDS000035448.6
3	FLT_2011D	2011	SAMN14784184	SRR13428577	N.A.	JABEGU000000000	N.A.	217	N.A.	N.A.	145	5226330	50.3	T	not present	stx2a	PDS000035448.6
3	FLT_2011H	2011	SAMN14784187	SRR13428574	N.A.	JABEGR000000000	N.A.	251	N.A.	N.A.	106	3787476	50.3	T	not present	stx2a	PDS000035448.6
3	FLT_2011I	2011	SAMN14784188	SRR13428573	N.A.	JABEGQ000000000	N.A.	216	N.A.	N.A.	100	3549174	50.3	T	not present	stx2a	PDS000035448.6
4	FLT_1997B	1997	SAMN14784086	SRR13428521	N.A.	JABEKO000000000	N.A.	267	N.A.	N.A.	80	2893424	50.3	T	stx1a	stx2a	PDS0000115433.8
4	FLT_1997D	1997	SAMN14784088	SRR13428519	N.A.	JABEKM000000000	N.A.	272	N.A.	N.A.	73	2616722	50.3	T	stx1a	stx2a	PDS0000115433.8
4	FLT_1997H	1997	SAMN14784092	SRR13428515	N.A.	JABEKI000000000	N.A.	265	N.A.	N.A.	79	2829764	50.3	T	stx1a	stx2a	PDS0000115433.8
4	FLT_1997I	1997	SAMN14784093	SRR13428513	N.A.	JABEKH000000000	N.A.	273	N.A.	N.A.	91	3258300	50.3	T	stx1a	stx2a	PDS0000115433.8
4	FLT_1998A	1998	SAMN14784095	SRR13428511	N.A.	JABEKF000000000	N.A.	282	N.A.	N.A.	82	2960842	50.3	T	stx1a	stx2a	PDS0000115433.8
4	FLT_1998B	1998	SAMN14784096	SRR13428510	N.A.	JABEKE000000000	N.A.	258	N.A.	N.A.	79	2835434	50.3	T	stx1a	stx2a	PDS0000115433.8
4	FLT_1998C	1998	SAMN14784097	SRR13428509	N.A.	JABEKD000000000	N.A.	265	N.A.	N.A.	70	2475134	50.3	T	stx1a	stx2a	PDS0000115433.8
4	FLT_1998E	1998	SAMN14784099	SRR15652191	N.A.	JABEKB000000000	N.A.	270	N.A.	N.A.	112	4109984	50.3	T	stx1a	stx2a	PDS0000115433.8
4	FLT_1998H	1998	SAMN14784101	SRR13428506	N.A.	JABEJZ000000000	N.A.	274	N.A.	N.A.	110	3987810	50.3	T	stx1a	stx2a	PDS0000115433.8
4	FLT_1998J	1998	SAMN14784103	SRR13428504	N.A.	JABEJX000000000	N.A.	267	N.A.	N.A.	118	4208522	50.3	T	stx1a	stx2a	PDS0000115433.8
4	FLT_1999B	1999	SAMN14784104	SRR13428502	N.A.	JABEJW000000000	N.A.	272	N.A.	N.A.	73	2663226	50.3	T	stx1a	stx2a	PDS0000115433.8
4	FLT_1999A	1999	SAMN20849340	SRR15652194	N.A.	JAILZA000000000	N.A.	245	N.A.	N.A.	24	3668058	50.3	T	stx1a	stx2a	PDS0000115433.8
4	FLT_1999C	1999	SAMN14784105	SRR13428501	N.A.	JABEJV000000000	N.A.	276	N.A.	N.A.	86	3052840	50.3	T	stx1a	stx2a	PDS0000115433.8
4	FLT_1999D	1999	SAMN14784106	SRR13428500	N.A.	JABEJU000000000	N.A.	269	N.A.	N.A.	93	3302752	50.3	T	stx1a	stx2a	PDS0000115433.8
4	FLT_1999E	1999	SAMN20849341	SRR15652193	N.A.	JAILYZ000000000	N.A.	264	N.A.	N.A.	108	3093804	50.3	T	stx1a	stx2a	PDS0000115433.8
4	FLT_1999F	1999	SAMN14784107	SRR13428499	N.A.	JABEJT000000000	N.A.	277	N.A.	N.A.	81	2953082	50.3	T	stx1a	stx2a	PDS0000115433.8
4	FLT_1999H	1999	SAMN14784108	SRR13428498	N.A.	JABEJS000000000	N.A.	271	N.A.	N.A.	96	3420354	50.3	T	stx1a	stx2a	PDS0000115433.8
4	FLT_2000C	2000	SAMN14784112	SRR13428494	N.A.	JABEJO000000000	N.A.	256	N.A.	N.A.	81	2862246	50.3	T	stx1a	stx2a	PDS0000115433.8
4	FLT_2000D	2000	SAMN14784113	SRR13428493	N.A.	JABEJN000000000	N.A.	261	N.A.	N.A.	219	8091446	50.3	T	stx1a	stx2a	PDS0000115433.8
4	FLT_2000E	2000	SAMN14784114	SRR13428491	N.A.	JABEJM000000000	N.A.	251	N.A.	N.A.	71	2485212	50.3	T	stx1a	stx2a	PDS0000115433.8
4	FLT_2000F	2000	SAMN14784115	SRR13428490	N.A.	JABEJL000000000	N.A.	256	N.A.	N.A.	97	3468020	50.3	T	stx1a	stx2a	PDS0000115433.8
4	FLT_2000H	2000	SAMN14784117	SRR13428488	N.A.	JABEJJ000000000	N.A.	263	N.A.	N.A.	67	2370252	50.3	T	stx1a	stx2a	PDS0000115433.8
4	FLT_2000I	2000	SAMN14784118	SRR13428487	N.A.	JABEJI000000000	N.A.	247	N.A.	N.A.	60	2101342	50.3	T	stx1a	stx2a	PDS0000115433.8
4	FLT_2000J	2000	SAMN14784119	SRR13428486	N.A.	JABEJH000000000	N.A.	254	N.A.	N.A.	97	3453294	50.3	T	stx1a	stx2a	PDS0000115433.8
4	FLT_2000B	2000	SAMN14784111	SRR13428495	N.A.	JABEJP000000000	N.A.	210	N.A.	N.A.	79	2821540	50.3	T	stx1a	stx2a	PDS000063309.10
4	FLT_2000G	2000	SAMN14784116	SRR13428489	N.A.	JABEJK000000000	N.A.	209	N.A.	N.A.	122	4336084	50.3	T	stx1a	stx2a	PDS000063309.10
4	FLT_2006C	2006	SAMN14784146	SRR13428456	N.A.	JABEIG000000000	N.A.	259	N.A.	N.A.	69	2416874	50.3	T	stx1a	stx2a	PDS000035065.130
4	FLT_2007E	2007	SAMN14784156	SRR13428445	N.A.	JABEHW000000000	N.A.	248	N.A.	N.A.	57	2014214	50.3	T	stx1a	stx2a	PDS000035065.130
4	FLT_2007I	2007	SAMN14784159	SRR13428442	N.A.	JABEHT000000000	N.A.	264	N.A.	N.A.	83	2951332	50.3	T	stx1a	stx2a	PDS000035065.130
4	FLT_2010F	2010	SAMN14784179	SRR13428583	N.A.	JABEGZ000000000	N.A.	285	N.A.	N.A.	76	2734484	50.3	T	stx1a	stx2a	PDS000035065.130
4	FLT_2010J	2010	SAMN14784181	SRR13428581	N.A.	JABEGX000000000	N.A.	273	N.A.	N.A.	75	2698616	50.3	T	stx1a	stx2a	PDS000035065.130
unassigned	FLT_2002A	2002	SAMN14784127	SRR13428477	N.A.	JABEIZ000000000	N.A.	237	N.A.	N.A.	132	4840666	50.3	T	not present	stx2c	PDS000033295.10
unassigned	FLT_2002B	2002	SAMN14784128	SRR13428476	N.A.	JABEIY000000000	N.A.	245	N.A.	N.A.	48	1708818	50.3	T	not present	stx2c	PDS000033295.10
unassigned	FLT_2002C	2002	SAMN14784129	SRR13428475	N.A.	JABEIX000000000	N.A.	251	N.A.	N.A.	68	2408250	50.3	T	not present	stx2c	PDS000033295.10
aThe different clade colors correspond to the clade colors in Figures 1, 3, 5 and 6.
bN.A. is not applicable
