# Supplementary material for: Rates of evolutionary change of resident Escherichia coli O157:H7 differ within the same ecological niche
Source: BMC Genomics. 2022 Apr 7;23:275. doi: 10.1186/s12864-022-08497-6 (PMC8991562; doi:10.1186/s12864-022-08497-6)
Supplement: Supplementary file 8 — Additional file 8. Text file containing the .xml information for the four clades that were generated in Beauti, manually edited for ascertainment bias correction and imported into Beast1 to generate evolutionary rate estimates. [file 12864_2022_8497_MOESM8_ESM.txt]

Clade 1
<?xml version="1.0" standalone="yes"?>

<!-- Generated by BEAUTi v1.10.4 Prerelease #bc6cbd9                         -->
<!--       by Alexei J. Drummond, Andrew Rambaut and Marc A. Suchard         -->
<!--       Department of Computer Science, University of Auckland and        -->
<!--       Institute of Evolutionary Biology, University of Edinburgh        -->
<!--       David Geffen School of Medicine, University of California, Los Angeles-->
<!--       http://beast.community/                                           -->
<beast version="1.10.4">
	

	<!-- The list of taxa to be analysed (can also include dates/ages).          -->
	<!-- ntax=59                                                                 -->
	<taxa id="taxa">
		<taxon id="FLT_2001A.fasta">
			<date value="2001.0" direction="forwards" units="years"/>
		</taxon>
		<taxon id="FLT_2001B.fasta">
			<date value="2001.0" direction="forwards" units="years"/>
		</taxon>
		<taxon id="FLT_2001C.fasta">
			<date value="2001.0" direction="forwards" units="years"/>
		</taxon>
		<taxon id="FLT_2001D.fasta">
			<date value="2001.0" direction="forwards" units="years"/>
		</taxon>
		<taxon id="FLT_2001E.fasta">
			<date value="2001.0" direction="forwards" units="years"/>
		</taxon>
		<taxon id="FLT_2001F.fasta">
			<date value="2001.0" direction="forwards" units="years"/>
		</taxon>
		<taxon id="FLT_2001G.fasta">
			<date value="2001.0" direction="forwards" units="years"/>
		</taxon>
		<taxon id="FLT_2001H.fasta">
			<date value="2001.0" direction="forwards" units="years"/>
		</taxon>
		<taxon id="FLT_2004A.fasta">
			<date value="2004.0" direction="forwards" units="years"/>
		</taxon>
		<taxon id="FLT_2004B.fasta">
			<date value="2004.0" direction="forwards" units="years"/>
		</taxon>
		<taxon id="FLT_2004C.fasta">
			<date value="2004.0" direction="forwards" units="years"/>
		</taxon>
		<taxon id="FLT_2004D.fasta">
			<date value="2004.0" direction="forwards" units="years"/>
		</taxon>
		<taxon id="FLT_2004E.fasta">
			<date value="2004.0" direction="forwards" units="years"/>
		</taxon>
		<taxon id="FLT_2004F.fasta">
			<date value="2004.0" direction="forwards" units="years"/>
		</taxon>
		<taxon id="FLT_2004G.fasta">
			<date value="2004.0" direction="forwards" units="years"/>
		</taxon>
		<taxon id="FLT_2004H.fasta">
			<date value="2004.0" direction="forwards" units="years"/>
		</taxon>
		<taxon id="FLT_2004I.fasta">
			<date value="2004.0" direction="forwards" units="years"/>
		</taxon>
		<taxon id="FLT_2004J.fasta">
			<date value="2004.0" direction="forwards" units="years"/>
		</taxon>
		<taxon id="FLT_2005A.fasta">
			<date value="2005.0" direction="forwards" units="years"/>
		</taxon>
		<taxon id="FLT_2005B.fasta">
			<date value="2005.0" direction="forwards" units="years"/>
		</taxon>
		<taxon id="FLT_2005C.fasta">
			<date value="2005.0" direction="forwards" units="years"/>
		</taxon>
		<taxon id="FLT_2005E.fasta">
			<date value="2005.0" direction="forwards" units="years"/>
		</taxon>
		<taxon id="FLT_2006A.fasta">
			<date value="2006.0" direction="forwards" units="years"/>
		</taxon>
		<taxon id="FLT_2006B.fasta">
			<date value="2006.0" direction="forwards" units="years"/>
		</taxon>
		<taxon id="FLT_2006D.fasta">
			<date value="2006.0" direction="forwards" units="years"/>
		</taxon>
		<taxon id="FLT_2006E.fasta">
			<date value="2006.0" direction="forwards" units="years"/>
		</taxon>
		<taxon id="FLT_2006F.fasta">
			<date value="2006.0" direction="forwards" units="years"/>
		</taxon>
		<taxon id="FLT_2006G.fasta">
			<date value="2006.0" direction="forwards" units="years"/>
		</taxon>
		<taxon id="FLT_2006H.fasta">
			<date value="2006.0" direction="forwards" units="years"/>
		</taxon>
		<taxon id="FLT_2006I.fasta">
			<date value="2006.0" direction="forwards" units="years"/>
		</taxon>
		<taxon id="FLT_2007A.fasta">
			<date value="2007.0" direction="forwards" units="years"/>
		</taxon>
		<taxon id="FLT_2007B.fasta">
			<date value="2007.0" direction="forwards" units="years"/>
		</taxon>
		<taxon id="FLT_2007C.fasta">
			<date value="2007.0" direction="forwards" units="years"/>
		</taxon>
		<taxon id="FLT_2007D.fasta">
			<date value="2007.0" direction="forwards" units="years"/>
		</taxon>
		<taxon id="FLT_2007F.fasta">
			<date value="2007.0" direction="forwards" units="years"/>
		</taxon>
		<taxon id="FLT_2007G.fasta">
			<date value="2007.0" direction="forwards" units="years"/>
		</taxon>
		<taxon id="FLT_2007H.fasta">
			<date value="2007.0" direction="forwards" units="years"/>
		</taxon>
		<taxon id="FLT_2007J.fasta">
			<date value="2007.0" direction="forwards" units="years"/>
		</taxon>
		<taxon id="FLT_2008A.fasta">
			<date value="2008.0" direction="forwards" units="years"/>
		</taxon>
		<taxon id="FLT_2008B.fasta">
			<date value="2008.0" direction="forwards" units="years"/>
		</taxon>
		<taxon id="FLT_2008C.fasta">
			<date value="2008.0" direction="forwards" units="years"/>
		</taxon>
		<taxon id="FLT_2008E.fasta">
			<date value="2008.0" direction="forwards" units="years"/>
		</taxon>
		<taxon id="FLT_2008F.fasta">
			<date value="2008.0" direction="forwards" units="years"/>
		</taxon>
		<taxon id="FLT_2008G.fasta">
			<date value="2008.0" direction="forwards" units="years"/>
		</taxon>
		<taxon id="FLT_2008H.fasta">
			<date value="2008.0" direction="forwards" units="years"/>
		</taxon>
		<taxon id="FLT_2008I.fasta">
			<date value="2008.0" direction="forwards" units="years"/>
		</taxon>
		<taxon id="FLT_2008J.fasta">
			<date value="2008.0" direction="forwards" units="years"/>
		</taxon>
		<taxon id="FLT_2018B.fasta">
			<date value="2018.0" direction="forwards" units="years"/>
		</taxon>
		<taxon id="SAMN08773025.fasta">
			<date value="2007.0" direction="forwards" units="years"/>
		</taxon>
		<taxon id="SAMN08773029.fasta">
			<date value="2007.0" direction="forwards" units="years"/>
		</taxon>
		<taxon id="SAMN08773033.fasta">
			<date value="2007.0" direction="forwards" units="years"/>
		</taxon>
		<taxon id="SAMN08773037.fasta">
			<date value="2007.0" direction="forwards" units="years"/>
		</taxon>
		<taxon id="SAMN08773038.fasta">
			<date value="2007.0" direction="forwards" units="years"/>
		</taxon>
		<taxon id="SAMN08773039.fasta">
			<date value="2007.0" direction="forwards" units="years"/>
		</taxon>
		<taxon id="SAMN08773040.fasta">
			<date value="2007.0" direction="forwards" units="years"/>
		</taxon>
		<taxon id="SAMN08773043.fasta">
			<date value="2007.0" direction="forwards" units="years"/>
		</taxon>
		<taxon id="SAMN08773044.fasta">
			<date value="2007.0" direction="forwards" units="years"/>
		</taxon>
		<taxon id="SAMN08773047.fasta">
			<date value="2007.0" direction="forwards" units="years"/>
		</taxon>
		<taxon id="SAMN08773048.fasta">
			<date value="2007.0" direction="forwards" units="years"/>
		</taxon>
	</taxa>
	
	

	<!-- The sequence alignment (each sequence refers to a taxon above).         -->
	<!-- ntax=59 nchar=121                                                       -->
	<alignment id="alignment" dataType="nucleotide">
		<sequence>
			<taxon idref="FLT_2001A.fasta"/>
			AGGCGATATGCACGGCGCGGTGAGACCTCCTTCTCGCTGAACCTACTCAGACTAACTACAACTGCGGTCCGACGCTAGTTGCGTTCTTAGGCAAGCAGGATATATTCTGTTCTCGGGTGCA
		</sequence>
		<sequence>
			<taxon idref="FLT_2001B.fasta"/>
			AGGCGATAGGCACGGCGCGGTGAGACCTCCCCCTCGCCACACCTACCAGGACTTGTCAATATTGCGGTCCGACGCTAGTTGCGTTCTTAGGCAAGCAGGATATATTCTGTTCTCGGGTGCA
		</sequence>
		<sequence>
			<taxon idref="FLT_2001C.fasta"/>
			AGGCGATAGGCACGGCGCGGTGAGACCGCCCTCTCGACACACCCGTTAGTGTTAGTTAATACTGCGGTCCGACGCTAGTTGCGTTCTTAGGCAAGCAGGATATATTCTGTTCTCGGGTGCA
		</sequence>
		<sequence>
			<taxon idref="FLT_2001D.fasta"/>
			AGGCGATAGGCGCGGCGCGGTGAGACCTCCCTCCCGATACACCTACTCGTACTTACCCCTACTGCGGTCCGACGCTAGTTGCGTTCTTAGGCAAGCAGGATATATTCTGTTCTCGCGTGCA
		</sequence>
		<sequence>
			<taxon idref="FLT_2001E.fasta"/>
			AGGCGATAGGCGCGGCGCGGTGTGACCTCCCCCTCTCTGCACCTACTAGTGCTAGTTCCTACTGCGGTCCGACGCTAGTTGCGTTCTTAGGCAAGCAGGATATATTCTGTTCTCGGGTGCA
		</sequence>
		<sequence>
			<taxon idref="FLT_2001F.fasta"/>
			AAGCGATAGGCACGGCGCGGTGAGACCTCCCCCTCTCTACACCTACCAAGACCTGCCCCTACTGCGGTCCGACGCTAGTTGCGTTCTTAGGCAAGCAGGATATATTCTGTTCTCGGGTGCA
		</sequence>
		<sequence>
			<taxon idref="FLT_2001G.fasta"/>
			AAGCGATAGGCGCGGCGCGGTGAGACCTCCCCCCCGACGCACCTATTAGGGCTTGTTAATACTGCGGTCCGACGCTAGTTGCGTTCTTAGGCAAGCAGGATATATTCTGTTCTCGGGGGCA
		</sequence>
		<sequence>
			<taxon idref="FLT_2001H.fasta"/>
			AAGCGATAGGCGCGGCGCGGTGAGACCTCCCTCCCTATGCACCTACTAATATCAGTTCATACTGCGGTCCGACGCTAGTTGCGTTCTTAGGCAAGCAGGATATATTCTGTTCTCGGGGGCA
		</sequence>
		<sequence>
			<taxon idref="FLT_2004A.fasta"/>
			AGGCGATATGCGCGGCGCGGTAAGACCTCCCTCTCTCTGCGCCCGCCAGTGCTTACCCCTACTGCGGTCCGACGCTAGTTGCGTTCTTAGGCAAGCAGGATATATTCTGTTCTCGGGTTCA
		</sequence>
		<sequence>
			<taxon idref="FLT_2004B.fasta"/>
			CGGCGATATGCACGGCGCGGTAAGACCTCCCCCCCGCTACACCTACTCATACTAATCAATACTGCGGTCCGACGCTAGTTGCGTTCTTAGGCAAGCAGGATATATTCTGTTCTCGGGTGCA
		</sequence>
		<sequence>
			<taxon idref="FLT_2004C.fasta"/>
			AGGCGATATGCGCGGTGCGGTGAGACCTCCCCCTCTACGCACCTACTCGTATCAACCAATACTACGGTCCGACGCTAGTTGCGTTCTTAGGCAAGCAGGATATATTCTGTTCTCGGGTGCG
		</sequence>
		<sequence>
			<taxon idref="FLT_2004D.fasta"/>
			AGGCGATATGCGCGGTGCGGTGAGACCTACCCCTCTCTGCACCTATCAGTACCAGTCCCTACTGCGGTCCGACGCTAGTTGCGTTCTTAGGCAAGCAGGATATATTCTGTTCTCGGGTGCG
		</sequence>
		<sequence>
			<taxon idref="FLT_2004E.fasta"/>
			AGGCGATATGCACGGTGCGGTGAGGCCTCCCCCTCTCTACACCTACTAATGTTAGTTCCTACTACGGTCCGACGCTAGTTGCGTTCTTAGGCAAGCAGGATATATTCTGTTCTCGCGTGCG
		</sequence>
		<sequence>
			<taxon idref="FLT_2004F.fasta"/>
			AGGCGATATGCACGGTGCGGTGAAACCTCCCCCTCTCTACACCTACTCATGTCTGTCCCTACTGCGGTCCAGCGCTAATTGCGCTACTCGGCGCGCAAGATACATACTGTTCTCGGGTGCG
		</sequence>
		<sequence>
			<taxon idref="FLT_2004G.fasta"/>
			AGGCGATATGCGCGGTACGGTGAGACCTCCCCCCCTACACACCCGTCAGGGTCTGTCCAAACTGCGGTCCGACGCTAGTTGCGTTCTTAGGCAAGCAGGATATATTCTGTTCTCGGGTGCG
		</sequence>
		<sequence>
			<taxon idref="FLT_2004H.fasta"/>
			AGGCGATATGCGCGGTACGGTGAGACCTCCCCCTTGATACACCCGCTCATGTTAGCCCATACTGCGGTCCGACGCTAGTTGCGTTCTTAGGCAAGCAGGATATATTCTGTTCTCGGGTGCG
		</sequence>
		<sequence>
			<taxon idref="FLT_2004I.fasta"/>
			AGGCGATATGCGCGGTACGGTGAGACCTCCCCCTCTCCACACCTACTAGTATCAGTCCATACTGCGGTCCGACGCTAGTTGCGTTCTTAGGCAAGCAGGATATATTCTGTTCTCGGGTGCG
		</sequence>
		<sequence>
			<taxon idref="FLT_2004J.fasta"/>
			AGGCGATATGCGCGGTACGGTGAGACCTCCCTCTCTCTACACCTATTCAGATTAATCCATACTGCGGTCCGACGCTAGTTGCGTTCTTAGGCAAGCAGGATATATTCTGTTCTCGGGTGCG
		</sequence>
		<sequence>
			<taxon idref="FLT_2005A.fasta"/>
			AGGCGATATCCACGGCGCTGTAAGACCTCCCCCCCGCCGCGCCCGCTCATATTTGCCCCTACTGCGGTCCGACGCTAGTTGCGTTCTTAGGCAAGCAGGATATATTCTGTTCTCGGGTGCA
		</sequence>
		<sequence>
			<taxon idref="FLT_2005B.fasta"/>
			AGGCGATATGCGCGGCGCGGTAAGATCTCCCCCCCTCTACGCCCACTCGTACTTGTTCATACTGCGGTCCGACGCTAGTTGCGTTCTTAGGCAAGCAGGATATATTCTGTTCTCGCATGCA
		</sequence>
		<sequence>
			<taxon idref="FLT_2005C.fasta"/>
			AGGCGATATGCACGGCGCGTTAAGACCTCCCTCTCGCTACGCCTATCAGTACTTGCCCATACTGCGGTCCGACGCTAGTTGCGTTCTTAGGCAAGCAGGATATATTCTGTTCTCGCGTGCA
		</sequence>
		<sequence>
			<taxon idref="FLT_2005E.fasta"/>
			AGGCGATATGCACGGCGCGGTAAGACCTCCCCCCCGCCACGCCTACCAGTGTCAGTCCATACTGCGGTCCGACGCTAGTTGCGTTCTTAGGCAAGCAGGATATATTCTGTTCTCGGGTGCA
		</sequence>
		<sequence>
			<taxon idref="FLT_2006A.fasta"/>
			AGGCGGTATCCGCGGCGCGGTAAGACCTCCCCCCCTACACGCCCGTCAGGGTCTGTCCAAACTGCGATCCGACGCTAGTTGCGTTCTTAGGCAAGCAGGATATATTCTGTTCTCGGGTGAA
		</sequence>
		<sequence>
			<taxon idref="FLT_2006B.fasta"/>
			AGGCGATATCCGCGGCGCGGTAAGACCTCGCCCCCGCTGCGCCCGTTCGGACTAACTAATACTGCGATCCGACGCTAGTTGCGTTCTTAGGCAAGCAGGATATATTCTGTTCTCGCGTGCA
		</sequence>
		<sequence>
			<taxon idref="FLT_2006D.fasta"/>
			AGGCGATATGGGAGGTGCGGTGAAACCTCCCCCTCGCTACACCCGTCCGTACTTACCCCTACTGCGGTCCGACGCTAGTTGCGTTCTTAGGCAAGCAGGATATATTCTGTTCTCGGGTGCG
		</sequence>
		<sequence>
			<taxon idref="FLT_2006E.fasta"/>
			AGGCGATATGCGCGGCGCGGTAAGACCTCCCCTCCTCTGCGCCCGTCAGTGTCAGTCCATACTGCGGTCCGACGCTAGTTGCGTTCTTAGGCAAGCAGGATATATTCTGTTCTCGGATGCA
		</sequence>
		<sequence>
			<taxon idref="FLT_2006F.fasta"/>
			AGGCGATATGCACGGCGCGGTAAGACCTCCCCTTCTATGCGCCCGTTAATGTTAATTACTACTGCAGTCCGACGCTAGTTGCGTTCTTAGGCAAGCAGGATATATTCTGTTCTCGGATGCA
		</sequence>
		<sequence>
			<taxon idref="FLT_2006G.fasta"/>
			AGGTGATTTGGGCGGTGCGGTGAAACCTCCCTCTCTCTACACCTATCAGTACTAGCTCCTACTGCGGTCCGACGCTAGTTGCGTTCTTAGGCAAGCAGGATATATTCTGTTCTCGCGTGCG
		</sequence>
		<sequence>
			<taxon idref="FLT_2006H.fasta"/>
			AGGCGATATCCGCGGCGCGGTAAGACCTCCCTCTCGCTGCGCACGTTAGTATTAGTCCCTACTGCGGTCCGACGCTAGTTGCGTTCTTAGGCAAGCAGGATATATTCTGTTCTCGGGTGCA
		</sequence>
		<sequence>
			<taxon idref="FLT_2006I.fasta"/>
			AGGCGATATCCGCGGCGCGGTAAGACCTCCCCCCCTACACGCCCGTCAGGGTCTGTCCAAACTGCGATCCGACGCTAGTTGCGTTCTTAGGCAAGCAGGATATATTCTGTTCTCGGGTGCA
		</sequence>
		<sequence>
			<taxon idref="FLT_2007A.fasta"/>
			AGGCGATATGCACGGCGCGGTAAGACCTCCCCCTCTCTACGCCTATTAATATCAGCTCCTACTGCGGTCCGACGCTAGTTGCGTTCTTAGGCAAGCAGGATATATTCTGTTCTCGCGTGCA
		</sequence>
		<sequence>
			<taxon idref="FLT_2007B.fasta"/>
			AGGCGATATGCACGGCGCGGGAAGACCTCCCCCCCTACGCGCCTATTCGGGTCTATCCCTACTGCGGTCCGACGCTAGTTGCGTTCTTAGGCAAGCAGGATATATTCTGTTCTCGGGTGCA
		</sequence>
		<sequence>
			<taxon idref="FLT_2007C.fasta"/>
			AGGCGATATGGGAGATGCGGTGAAACCTCCCCCTCTACGCATCTATCCGGGTCAATTACTACTGCGGTATGGTTTTAGTTGCACCATTAGGCAAGCGAAGTGCACAATGTCTCCGCGTGCG
		</sequence>
		<sequence>
			<taxon idref="FLT_2007D.fasta"/>
			AGGCGATATGGGCAGTGCGGTGAAACCTCCCTCTCTCCGCACCCGTCAGGACTAGTTAATACTGCGGTACGACTCTGGTCGCATTCTTAGACAAGCAGGGCACTTTCTGTCTTACGGTGCG
		</sequence>
		<sequence>
			<taxon idref="FLT_2007F.fasta"/>
			AGGCGATATGGAAGATGCGGTGAAACCTCCCCCTCTCTACACCCGTCAGTATTTACTCATACTGCGGTCCGACGCTAGTTGCGCTCCTAGACAAGCGAGATACTTACTGTTCTCGCGTGCG
		</sequence>
		<sequence>
			<taxon idref="FLT_2007G.fasta"/>
			AGGCGATATGGGCAGTGCGGTGAAACCTCCCCCCCGCTGAACCTACTCAGACTAACTACAACTGCGGTCCGACGCTAGTTGCGTTCTTAGGCAAGCAGGATGCTCAAGACCTCCCGGTGCG
		</sequence>
		<sequence>
			<taxon idref="FLT_2007H.fasta"/>
			AGGCGATATGGACAGTGCGGTGAAACCTCCCCCTCGCTACACCCGTCAGTGTCTGTCCATACTGCGGTCCGACGTCGGTTGCGTCATTAGGCAAGCAGGACATATACTATCCTCCGGTGCG
		</sequence>
		<sequence>
			<taxon idref="FLT_2007J.fasta"/>
			AGGCGATATGGACAGTGCGGTGAAACCTCCCTCTCGCCACACCTATCAATACTTACCCCTACTGCGGTCCGGTTTTAGTTGGGTTCTGAGGTGCACAGAGTACATAAGACTTTCCCGTGCG
		</sequence>
		<sequence>
			<taxon idref="FLT_2008A.fasta"/>
			AGGCGATATGGGAGGTGCGGTGAAACGTCCCTCTCTCTACACCCGTCCGTGCTAGTCCCTACTGCGGTCCGGTGCTAGTTGCGTTCTTAGGCAAGCAGGATACTTACTGCTTTCGGGTGCG
		</sequence>
		<sequence>
			<taxon idref="FLT_2008B.fasta"/>
			AGGCGATATGGGAGGTGCGGTGAAACCTCCCCCTCGCCACACCTACTAAGGTCAGCCCATACTGCGGTCTGGTTCTGGTTGGGTTCTTCAGTGCATAGGGTATATTCTGTTTTCGGGTGCG
		</sequence>
		<sequence>
			<taxon idref="FLT_2008C.fasta"/>
			AGGCGATATGCGCGGCGAGGTAAGACCTCCCCCTCTCCGCGCCTACCAATGTTTGTTCCTACTGCGGTCCGACGCTAGTTGCGTTCTTAGGCAAGCAGGATATATTCTGTTCTCGGGTGCA
		</sequence>
		<sequence>
			<taxon idref="FLT_2008E.fasta"/>
			AGCCGATATGGACAGTGCGGTGAAACCTCCCCCTCGCCGCACCTACCAATATCTGTCAATACTGCGGTACGACGCTGGTTGCGTTCTGAGGCACACGAGACATTTAATACTCCCCCGTGCG
		</sequence>
		<sequence>
			<taxon idref="FLT_2008F.fasta"/>
			AGCCGATATGGGCAGTGCGGTGAAACCTCCCCCTCGCTGCACCTACTCAGACCTGCTACTACTGCGGTCCGACTCCGGTCGCATTCTGAGATGCATGAGATGTACTCGGCTTCCCGGTGCG
		</sequence>
		<sequence>
			<taxon idref="FLT_2008G.fasta"/>
			AGCCGATATGGGCAGTGCGGTGAAACCTCCCCCTCTCCGCACCTATCAGTACCTGTCCATACTGCGGTCTGACTCTAACCGGATCCTTAGGCAAGCGAGACATTTTCTGCCTTCCGGTGCG
		</sequence>
		<sequence>
			<taxon idref="FLT_2008H.fasta"/>
			AGCCGATATGGGCAGTGCGGTGAAACCTCCCCCTCGCCGCACCCGTCCGGATCTGCCCCTACTGCGGTATGGTGTCAGTCGCACCCTGAGATGCACAGGGTACTTACGGTCTCCCCGTGCG
		</sequence>
		<sequence>
			<taxon idref="FLT_2008I.fasta"/>
			AGCCGATATGGACAGTGCGGTGAAACCTCCCCCTCTCTGCACCTACCAGTGTTTGTTCATACTGCGGTCTGACGTTAGTCGGGTTATGCAGCACACGAGACATTCTCGGTCTTCCGGTGCG
		</sequence>
		<sequence>
			<taxon idref="FLT_2008J.fasta"/>
			AGCCGATATGGGCAGTGCGGTGAAACCTCCCTCTCTCCACACCCGCCCATGCCTGTCCATACTGCGGTCCGGTGCTAGTCACGCCCTGCAATGCATGAGGCATTTTCGGCCCTCCGGTGCG
		</sequence>
		<sequence>
			<taxon idref="FLT_2018B.fasta"/>
			AGGCGATATCCACGGCGCGGTAAGACCTCCCCCCCGCCGCGCACGTCCAGACCAGTCAATACTGCGGTCCGACGCTAGTTGCGTTCTTAGGCAAGCAGGATATATTCTGTTCTCGCGTGCA
		</sequence>
		<sequence>
			<taxon idref="SAMN08773025.fasta"/>
			AGGCAATATCCGCGGCGCGGTAAGACCTCCCCCCCTACACGCACGTCAGGGTCTGTCCAAACTGCGGTCCGACGCTAGTTGCGTTCTTAGGCAAGCAGGATATATTCTGTTCTCGGGTGCA
		</sequence>
		<sequence>
			<taxon idref="SAMN08773029.fasta"/>
			AGGTGATATGGGCGGTGCGGTGAAACCTCCCCCCCTACACACCCGTCAGGGTCTGTCAAAACTGCGGCCCGACGCTAGTTGCGTTCTTAGGCAAGCAGGATATATTCTGTTCTCGGGTGCG
		</sequence>
		<sequence>
			<taxon idref="SAMN08773033.fasta"/>
			AGGTGATATGGGCGGTGCGGTGAAACCTCCCCCCCTACACACCCGTCAGGGTCTGTCCAAACTGCGGTCCGACGCTAGTTGCGTTCTTAGGCAAGCAGGATATATTCTGTTCTCGGGTGCG
		</sequence>
		<sequence>
			<taxon idref="SAMN08773037.fasta"/>
			AGGCGATATGCGCGGCGCGGTAAGACCTCCCCTCCTACACGCCCGTCAGGGTCTGTCCAAACTGCGGTCCGACGCTAGTTGCGTTCTTAGGCAAGCAGGATATATTCTGTTCTCGGATGCA
		</sequence>
		<sequence>
			<taxon idref="SAMN08773038.fasta"/>
			AGGCGATATGCGCGGCGCGGTAAGACCTCCCCTCCTACACGCCCGTCAGGGTCTGTCCAAACTGCGGTCCGACGCTAGTTGCGTTCTTAGGCAAGCAGGATATATTCTGTTCTCGGATGCA
		</sequence>
		<sequence>
			<taxon idref="SAMN08773039.fasta"/>
			AGGCGATATCCGCGGCGCGGTAAGACCTCCCCCCCTACACGCACGTCAGGGTCTGTCCAAGCTGCGGTCCGACGCTAGTTGCGTTCTTAGGCAAGCAGGATATATTCTGTTCTCGGGTGCA
		</sequence>
		<sequence>
			<taxon idref="SAMN08773040.fasta"/>
			AGGCGAGATCCGCGGCGCGGTAAGACCTCCCCCCCTACACGCACGTCAGGGTCTGTCCAAACTGCGGTCCGACGCTAGTTGCGTTCTTAGGCAAGCAGGATATATTCTGTTCTCGGGTGCA
		</sequence>
		<sequence>
			<taxon idref="SAMN08773043.fasta"/>
			AGGTGATATGGGCGGTGCGGTGAAACCTCCCCCCCTACACACCCGTCAGGGTCTGTCCAAACTGCGGTCCGACGCTAGTTGCGTTCTTAGGCAAGCAGGATATATTCTGTTCTCGGGTGCG
		</sequence>
		<sequence>
			<taxon idref="SAMN08773044.fasta"/>
			AGGTGATATGGGCGGTGCGGTGAAACCTCCCCCCCTACACACCCGTCAGGGTCTGTCAAAACTGCGGTCCGACGCTAGTTGCGTTCTTAGGCAAGCAGGATATATTCTGTTCTCGGGTGCG
		</sequence>
		<sequence>
			<taxon idref="SAMN08773047.fasta"/>
			AGGTGATATGGGCGGTGCGGTGAAACCTCCCCCCCTACACACCCGTCAGGGTCTGTCCAAACTGAGGTCCGACGCTAGTTGCGTTCTTAGGCAAGCAGGATATATTCTGTTCTCGGGTGCG
		</sequence>
		<sequence>
			<taxon idref="SAMN08773048.fasta"/>
			AGGCGATATGGGCAGTGCGGTGAAACCTCCCCCCCTACACACCCGTCAGGGTCTGTCCAAACAGCGGTCCGACGCTAGTTGCGTTCTTAGGCAAGCAGGATATATTCTGTTCTCGGGTGCG
		</sequence>
	</alignment>
	
	

	<!-- The unique patterns from 1 to end                                       -->
	<!-- npatterns=121                                                           -->
	<mergePatterns id="patterns">
			<patterns from="1" every="1">
			<alignment idref="alignment"/>
			</patterns>

			<constantPatterns>
			<alignment idref="alignment"/>
			<counts>
			<parameter value="1228150 1234882 1245639 1226371"/>
			</counts>
			</constantPatterns>
	</mergePatterns>
	

	<!-- A prior assumption that the population size has remained constant       -->
	<!-- throughout the time spanned by the genealogy.                           -->
	<constantSize id="constant" units="years">
		<populationSize>
			<parameter id="constant.popSize" value="1.0" lower="0.0"/>
		</populationSize>
	</constantSize>
	

	<!-- Generate a random starting tree under the coalescent process            -->
	<coalescentSimulator id="startingTree">
		<taxa idref="taxa"/>
		<constantSize idref="constant"/>
	</coalescentSimulator>
	

	<!-- Generate a tree model                                                   -->
	<treeModel id="treeModel">
		<coalescentTree idref="startingTree"/>
		<rootHeight>
			<parameter id="treeModel.rootHeight"/>
		</rootHeight>
		<nodeHeights internalNodes="true">
			<parameter id="treeModel.internalNodeHeights"/>
		</nodeHeights>
		<nodeHeights internalNodes="true" rootNode="true">
			<parameter id="treeModel.allInternalNodeHeights"/>
		</nodeHeights>
	</treeModel>

	<!-- Statistic for sum of the branch lengths of the tree (tree length)       -->
	<treeLengthStatistic id="treeLength">
		<treeModel idref="treeModel"/>
	</treeLengthStatistic>

	<!-- Statistic for time of most recent common ancestor of tree               -->
	<tmrcaStatistic id="age(root)" absolute="true">
		<treeModel idref="treeModel"/>
	</tmrcaStatistic>
	

	<!-- Generate a coalescent likelihood                                        -->
	<coalescentLikelihood id="coalescent">
		<model>
			<constantSize idref="constant"/>
		</model>
		<populationTree>
			<treeModel idref="treeModel"/>
		</populationTree>
	</coalescentLikelihood>
	

	<!-- The strict clock (Uniform rates across branches)                        -->
	<strictClockBranchRates id="branchRates">
		<rate>
			<parameter id="clock.rate" value="1.0" lower="0.0"/>
		</rate>
	</strictClockBranchRates>
	
	<rateStatistic id="meanRate" name="meanRate" mode="mean" internal="true" external="true">
		<treeModel idref="treeModel"/>
		<strictClockBranchRates idref="branchRates"/>
	</rateStatistic>
	

	<!-- The HKY substitution model (Hasegawa, Kishino & Yano, 1985)             -->
	<HKYModel id="hky">
		<frequencies>
			<frequencyModel dataType="nucleotide">
				<frequencies>
					<parameter id="frequencies" value="0.25 0.25 0.25 0.25"/>
				</frequencies>
			</frequencyModel>
		</frequencies>
		<kappa>
			<parameter id="kappa" value="2.0" lower="0.0"/>
		</kappa>
	</HKYModel>

	<!-- site model                                                              -->
	<siteModel id="siteModel">
		<substitutionModel>
			<HKYModel idref="hky"/>
		</substitutionModel>
	</siteModel>

	<!--                                                                         -->
	<statistic id="mu" name="mu">
		<siteModel idref="siteModel"/>
	</statistic>
	

	<!-- Likelihood for tree given sequence data                                 -->
	<treeDataLikelihood id="treeLikelihood" useAmbiguities="false">
		<partition>
			<patterns idref="patterns"/>
			<siteModel idref="siteModel"/>
		</partition>
		<treeModel idref="treeModel"/>
		<strictClockBranchRates idref="branchRates"/>
	</treeDataLikelihood>
	

	<!-- Define operators                                                        -->
	<operators id="operators" optimizationSchedule="default">
		<scaleOperator scaleFactor="0.75" weight="1">
			<parameter idref="kappa"/>
		</scaleOperator>
		<deltaExchange delta="0.01" weight="1">
			<parameter idref="frequencies"/>
		</deltaExchange>
		<scaleOperator scaleFactor="0.75" weight="3">
			<parameter idref="clock.rate"/>
		</scaleOperator>
		<upDownOperator scaleFactor="0.75" weight="3">
			<up>
				<parameter idref="treeModel.allInternalNodeHeights"/>
			</up>
			<down>
				<parameter idref="clock.rate"/>
			</down>
		</upDownOperator>
		<subtreeSlide size="1.0" gaussian="true" weight="30">
			<treeModel idref="treeModel"/>
		</subtreeSlide>
		<narrowExchange weight="30">
			<treeModel idref="treeModel"/>
		</narrowExchange>
		<wideExchange weight="3">
			<treeModel idref="treeModel"/>
		</wideExchange>
		<wilsonBalding weight="3">
			<treeModel idref="treeModel"/>
		</wilsonBalding>
		<scaleOperator scaleFactor="0.75" weight="3">
			<parameter idref="treeModel.rootHeight"/>
		</scaleOperator>
		<uniformOperator weight="30">
			<parameter idref="treeModel.internalNodeHeights"/>
		</uniformOperator>
		<scaleOperator scaleFactor="0.75" weight="3">
			<parameter idref="constant.popSize"/>
		</scaleOperator>
	</operators>
	

	<!-- Define MCMC                                                             -->
	<mcmc id="mcmc" chainLength="500000000" autoOptimize="true" operatorAnalysis="clade1_913strict.ops">
		<joint id="joint">
			<prior id="prior">
				<logNormalPrior mu="1.0" sigma="1.25" offset="0.0">
					<parameter idref="kappa"/>
				</logNormalPrior>
				<dirichletPrior alpha="1.0" sumsTo="1.0">
					<parameter idref="frequencies"/>
				</dirichletPrior>
				<ctmcScalePrior>
					<ctmcScale>
						<parameter idref="clock.rate"/>
					</ctmcScale>
					<treeModel idref="treeModel"/>
				</ctmcScalePrior>
				<oneOnXPrior>
					<parameter idref="constant.popSize"/>
				</oneOnXPrior>
				<coalescentLikelihood idref="coalescent"/>
				
				
				<strictClockBranchRates idref="branchRates"/>
			</prior>
			<likelihood id="likelihood">
				<treeDataLikelihood idref="treeLikelihood"/>
			</likelihood>
		</joint>
		<operators idref="operators"/>

		<!-- write log to screen                                                     -->
		<log id="screenLog" logEvery="1000">
			<column label="Joint" dp="4" width="12">
				<joint idref="joint"/>
			</column>
			<column label="Prior" dp="4" width="12">
				<prior idref="prior"/>
			</column>
			<column label="Likelihood" dp="4" width="12">
				<likelihood idref="likelihood"/>
			</column>
			<column label="age(root)" sf="6" width="12">
				<tmrcaStatistic idref="age(root)"/>
			</column>
			<column label="clock.rate" sf="6" width="12">
				<parameter idref="clock.rate"/>
			</column>
		</log>

		<!-- write log to file                                                       -->
		<log id="fileLog" logEvery="1000" fileName="clade1_913strict.log" overwrite="false">
			<joint idref="joint"/>
			<prior idref="prior"/>
			<likelihood idref="likelihood"/>
			<parameter idref="treeModel.rootHeight"/>
			<tmrcaStatistic idref="age(root)"/>
			<treeLengthStatistic idref="treeLength"/>
			<parameter idref="constant.popSize"/>
			<parameter idref="kappa"/>
			<parameter idref="frequencies"/>
			<parameter idref="clock.rate"/>
			<rateStatistic idref="meanRate"/>
			<treeDataLikelihood idref="treeLikelihood"/>
			<strictClockBranchRates idref="branchRates"/>
			<coalescentLikelihood idref="coalescent"/>
			
		</log>

		<!-- write tree log to file                                                  -->
		<logTree id="treeFileLog" logEvery="1000" nexusFormat="true" fileName="clade1_913strict.trees" sortTranslationTable="true">
			<treeModel idref="treeModel"/>
			<trait name="rate" tag="rate">
				<strictClockBranchRates idref="branchRates"/>
			</trait>
			<joint idref="joint"/>
		</logTree>
	</mcmc>
	
	<report>
		<property name="timer">
			<mcmc idref="mcmc"/>
		</property>
	</report>
	
</beast>

Clade 2
<?xml version="1.0" standalone="yes"?>

<!-- Generated by BEAUTi v1.10.4 Prerelease #bc6cbd9                         -->
<!--       by Alexei J. Drummond, Andrew Rambaut and Marc A. Suchard         -->
<!--       Department of Computer Science, University of Auckland and        -->
<!--       Institute of Evolutionary Biology, University of Edinburgh        -->
<!--       David Geffen School of Medicine, University of California, Los Angeles-->
<!--       http://beast.community/                                           -->
<beast version="1.10.4">
	

	<!-- The list of taxa to be analysed (can also include dates/ages).          -->
	<!-- ntax=31                                                                 -->
	<taxa id="taxa">
		<taxon id="FLT_1997E.fasta">
			<date value="1997.0" direction="forwards" units="years"/>
		</taxon>
		<taxon id="FLT_1997F.fasta">
			<date value="1997.0" direction="forwards" units="years"/>
		</taxon>
		<taxon id="FLT_1997G.fasta">
			<date value="1997.0" direction="forwards" units="years"/>
		</taxon>
		<taxon id="FLT_1997J.fasta">
			<date value="1997.0" direction="forwards" units="years"/>
		</taxon>
		<taxon id="FLT_1998D.fasta">
			<date value="1998.0" direction="forwards" units="years"/>
		</taxon>
		<taxon id="FLT_1998I.fasta">
			<date value="1998.0" direction="forwards" units="years"/>
		</taxon>
		<taxon id="FLT_1999I.fasta">
			<date value="1999.0" direction="forwards" units="years"/>
		</taxon>
		<taxon id="FLT_1999J.fasta">
			<date value="1999.0" direction="forwards" units="years"/>
		</taxon>
		<taxon id="FLT_2005D.fasta">
			<date value="2005.0" direction="forwards" units="years"/>
		</taxon>
		<taxon id="FLT_2005F.fasta.ref">
			<date value="2005.0" direction="forwards" units="years"/>
		</taxon>
		<taxon id="FLT_2005G.fasta">
			<date value="2005.0" direction="forwards" units="years"/>
		</taxon>
		<taxon id="FLT_2008D.fasta">
			<date value="2008.0" direction="forwards" units="years"/>
		</taxon>
		<taxon id="FLT_2009A.fasta">
			<date value="2009.0" direction="forwards" units="years"/>
		</taxon>
		<taxon id="FLT_2009C.fasta">
			<date value="2009.0" direction="forwards" units="years"/>
		</taxon>
		<taxon id="FLT_2009D.fasta">
			<date value="2009.0" direction="forwards" units="years"/>
		</taxon>
		<taxon id="FLT_2009E.fasta">
			<date value="2009.0" direction="forwards" units="years"/>
		</taxon>
		<taxon id="FLT_2009F.fasta">
			<date value="2009.0" direction="forwards" units="years"/>
		</taxon>
		<taxon id="FLT_2009G.fasta">
			<date value="2009.0" direction="forwards" units="years"/>
		</taxon>
		<taxon id="FLT_2010A.fasta">
			<date value="2010.0" direction="forwards" units="years"/>
		</taxon>
		<taxon id="FLT_2010B.fasta">
			<date value="2010.0" direction="forwards" units="years"/>
		</taxon>
		<taxon id="FLT_2010C.fasta">
			<date value="2010.0" direction="forwards" units="years"/>
		</taxon>
		<taxon id="FLT_2010D.fasta">
			<date value="2010.0" direction="forwards" units="years"/>
		</taxon>
		<taxon id="FLT_2010E.fasta">
			<date value="2010.0" direction="forwards" units="years"/>
		</taxon>
		<taxon id="FLT_2010G.fasta">
			<date value="2010.0" direction="forwards" units="years"/>
		</taxon>
		<taxon id="FLT_2010H.fasta">
			<date value="2010.0" direction="forwards" units="years"/>
		</taxon>
		<taxon id="FLT_2010I.fasta">
			<date value="2010.0" direction="forwards" units="years"/>
		</taxon>
		<taxon id="FLT_2011A.fasta">
			<date value="2011.0" direction="forwards" units="years"/>
		</taxon>
		<taxon id="FLT_2011C.fasta">
			<date value="2011.0" direction="forwards" units="years"/>
		</taxon>
		<taxon id="FLT_2011D.fasta">
			<date value="2011.0" direction="forwards" units="years"/>
		</taxon>
		<taxon id="FLT_2011E.fasta">
			<date value="2011.0" direction="forwards" units="years"/>
		</taxon>
		<taxon id="FLT_2011H.fasta">
			<date value="2011.0" direction="forwards" units="years"/>
		</taxon>
	</taxa>
	
	

	<!-- The sequence alignment (each sequence refers to a taxon above).         -->
	<!-- ntax=31 nchar=48                                                        -->
	<alignment id="alignment" dataType="nucleotide">
		<sequence>
			<taxon idref="FLT_1997E.fasta"/>
			TATTGCTCTTGACCCCTGTCTCATGTGCGCTCCCCCCCAGGAGCACGG
		</sequence>
		<sequence>
			<taxon idref="FLT_1997F.fasta"/>
			TATTGCTCTTGACCTCTGTGTCATGCGCGCTCCCCCCCAGGAGCATGG
		</sequence>
		<sequence>
			<taxon idref="FLT_1997G.fasta"/>
			TATTGCTCCTGACCTCTGCCCCATGCGCGTTCCTCCCCAGGAGCATGG
		</sequence>
		<sequence>
			<taxon idref="FLT_1997J.fasta"/>
			TATTGCTCCTGACCCCTGTCTCATGCGCGTTCCTCCCCAGGAGTATGG
		</sequence>
		<sequence>
			<taxon idref="FLT_1998D.fasta"/>
			TATTGCTCCTGACCCCCGCGCCATGCGTGTTCTCCCCTAGGAGCATGG
		</sequence>
		<sequence>
			<taxon idref="FLT_1998I.fasta"/>
			TATTGCTCCTGACCCCTGCGCCAGGTTCGTTCTCCCCCAGGAGTATGG
		</sequence>
		<sequence>
			<taxon idref="FLT_1999I.fasta"/>
			TATTGCTCCTGACCTCTGCGCCATGCGTGTTCCCCCTTGGGAGTATGG
		</sequence>
		<sequence>
			<taxon idref="FLT_1999J.fasta"/>
			TATTGCTCCTGACCTCTGCGTCATGTGTACGCCCCCTTGGGAGCATGG
		</sequence>
		<sequence>
			<taxon idref="FLT_2005D.fasta"/>
			TATTGCTTCCGACCTCTGTCTCAGGTGTGTTCCTCTCCGTGAGTATGG
		</sequence>
		<sequence>
			<taxon idref="FLT_2005F.fasta.ref"/>
			TATTGCTTCCGACCCCTGCGTCATGTGTGTTCCTCCCTGTGAGTATGG
		</sequence>
		<sequence>
			<taxon idref="FLT_2005G.fasta"/>
			TATTGCTTCCGGCCTCTGTCCCATGCGTGTTCCCCTCTATGAGTATGG
		</sequence>
		<sequence>
			<taxon idref="FLT_2008D.fasta"/>
			TATTGCGCCCGACCTCTGTCCCATGCGTGTTCCCCCCTGTAAGTATGG
		</sequence>
		<sequence>
			<taxon idref="FLT_2009A.fasta"/>
			TACTGCTCCCGATCTCTACGTCATGTGTGTTCCCCCCTATGAGTATGG
		</sequence>
		<sequence>
			<taxon idref="FLT_2009C.fasta"/>
			TACTGCTCCCGACTTCTATGCCATGCGTGTTCCCCCCCGTGAGTATGG
		</sequence>
		<sequence>
			<taxon idref="FLT_2009D.fasta"/>
			TACTGCTCCCGACCTCTATCCCATGCGTGTTCCCCCCCATGAGTATGG
		</sequence>
		<sequence>
			<taxon idref="FLT_2009E.fasta"/>
			TACTGCTCCCGACCCCTACCCCATGCGTGTTCCCCCCCGTGAGTCTGG
		</sequence>
		<sequence>
			<taxon idref="FLT_2009F.fasta"/>
			TACTGCTCCCGATCCCTACGCCATGCGTGTTCCCCCCTGTGAGTATGG
		</sequence>
		<sequence>
			<taxon idref="FLT_2009G.fasta"/>
			TACTGCTCCCGACCTCTACCCCATGCGTGTTCCCCCCCATGAGTATGG
		</sequence>
		<sequence>
			<taxon idref="FLT_2010A.fasta"/>
			TATTACTCCCGACCTCTGCCCCATGCGTGTTCCTCCCCATGAGTATGG
		</sequence>
		<sequence>
			<taxon idref="FLT_2010B.fasta"/>
			GACTGCTCCCGACCCCTGTCCCATGTGTGTGCCCCCCCGGGACTATGG
		</sequence>
		<sequence>
			<taxon idref="FLT_2010C.fasta"/>
			GACTGCTCCCGACCTCTGCCTCATGCGTGCGTCTTCCTAGGAGTATGG
		</sequence>
		<sequence>
			<taxon idref="FLT_2010D.fasta"/>
			TATTAATCCCGACCCCTGTCCCATGCGTGTGTCCCCCCAGGAGTATAA
		</sequence>
		<sequence>
			<taxon idref="FLT_2010E.fasta"/>
			TATTAATCCCGACCTCTGTCCCATGTGCGCGTCCCCCCAGGCGCATGG
		</sequence>
		<sequence>
			<taxon idref="FLT_2010G.fasta"/>
			TATTACTCCCGACCCTTGTCCCATGCGTGTTCCCCCCCATGAGTATGG
		</sequence>
		<sequence>
			<taxon idref="FLT_2010H.fasta"/>
			TGTTGCTCCCGACCTCTGTGCCTTGCGTGTTCCCCCCCGTAAGTCCGG
		</sequence>
		<sequence>
			<taxon idref="FLT_2010I.fasta"/>
			TATTAATCCCGACCTCTGTCCCATGCGCGCGTCCCCCCAGGAGCATGA
		</sequence>
		<sequence>
			<taxon idref="FLT_2011A.fasta"/>
			TGTGGCTCCCAACCTCTGCGCCATGTGTGTTCCCCCCCGTAAGTATGG
		</sequence>
		<sequence>
			<taxon idref="FLT_2011C.fasta"/>
			TGTTGCTCCCAACCCCTGCGTCATGTGTGTTCCCCCCCGTAAGTATGG
		</sequence>
		<sequence>
			<taxon idref="FLT_2011D.fasta"/>
			TGTTGCTCCCAACCTCTGTGCCATGCGTGTTCCCCCCTATAAGTATGG
		</sequence>
		<sequence>
			<taxon idref="FLT_2011E.fasta"/>
			TGTTGCTCCCAACCCCTGCGTCATATGTGTTCCCCCCTGTAAGTATGG
		</sequence>
		<sequence>
			<taxon idref="FLT_2011H.fasta"/>
			TGTTGCTCCCAACCTCTGTGCTATGCGTGTTCCCCCCTATAAGTATGG
		</sequence>
	</alignment>
	
	

	<!-- The unique patterns from 1 to end                                       -->
	<!-- npatterns=48                                                            -->
	<mergePatterns id="patterns">
			<patterns from="1" every="1">
			<alignment idref="alignment"/>
			</patterns>

			<constantPatterns>
			<alignment idref="alignment"/>
			<counts>
			<parameter value="1230601 1237279 1241599 1226623"/>
			</counts>
			</constantPatterns>
	</mergePatterns>
	

	<!-- A prior assumption that the population size has remained constant       -->
	<!-- throughout the time spanned by the genealogy.                           -->
	<constantSize id="constant" units="years">
		<populationSize>
			<parameter id="constant.popSize" value="1.0" lower="0.0"/>
		</populationSize>
	</constantSize>
	

	<!-- Generate a random starting tree under the coalescent process            -->
	<coalescentSimulator id="startingTree">
		<taxa idref="taxa"/>
		<constantSize idref="constant"/>
	</coalescentSimulator>
	

	<!-- Generate a tree model                                                   -->
	<treeModel id="treeModel">
		<coalescentTree idref="startingTree"/>
		<rootHeight>
			<parameter id="treeModel.rootHeight"/>
		</rootHeight>
		<nodeHeights internalNodes="true">
			<parameter id="treeModel.internalNodeHeights"/>
		</nodeHeights>
		<nodeHeights internalNodes="true" rootNode="true">
			<parameter id="treeModel.allInternalNodeHeights"/>
		</nodeHeights>
	</treeModel>

	<!-- Statistic for sum of the branch lengths of the tree (tree length)       -->
	<treeLengthStatistic id="treeLength">
		<treeModel idref="treeModel"/>
	</treeLengthStatistic>

	<!-- Statistic for time of most recent common ancestor of tree               -->
	<tmrcaStatistic id="age(root)" absolute="true">
		<treeModel idref="treeModel"/>
	</tmrcaStatistic>
	

	<!-- Generate a coalescent likelihood                                        -->
	<coalescentLikelihood id="coalescent">
		<model>
			<constantSize idref="constant"/>
		</model>
		<populationTree>
			<treeModel idref="treeModel"/>
		</populationTree>
	</coalescentLikelihood>
	

	<!-- The strict clock (Uniform rates across branches)                        -->
	<strictClockBranchRates id="branchRates">
		<rate>
			<parameter id="clock.rate" value="1.0" lower="0.0"/>
		</rate>
	</strictClockBranchRates>
	
	<rateStatistic id="meanRate" name="meanRate" mode="mean" internal="true" external="true">
		<treeModel idref="treeModel"/>
		<strictClockBranchRates idref="branchRates"/>
	</rateStatistic>
	

	<!-- The HKY substitution model (Hasegawa, Kishino & Yano, 1985)             -->
	<HKYModel id="hky">
		<frequencies>
			<frequencyModel dataType="nucleotide">
				<frequencies>
					<parameter id="frequencies" value="0.25 0.25 0.25 0.25"/>
				</frequencies>
			</frequencyModel>
		</frequencies>
		<kappa>
			<parameter id="kappa" value="2.0" lower="0.0"/>
		</kappa>
	</HKYModel>

	<!-- site model                                                              -->
	<siteModel id="siteModel">
		<substitutionModel>
			<HKYModel idref="hky"/>
		</substitutionModel>
	</siteModel>

	<!--                                                                         -->
	<statistic id="mu" name="mu">
		<siteModel idref="siteModel"/>
	</statistic>
	

	<!-- Likelihood for tree given sequence data                                 -->
	<treeDataLikelihood id="treeLikelihood" useAmbiguities="false">
		<partition>
			<patterns idref="patterns"/>
			<siteModel idref="siteModel"/>
		</partition>
		<treeModel idref="treeModel"/>
		<strictClockBranchRates idref="branchRates"/>
	</treeDataLikelihood>
	

	<!-- Define operators                                                        -->
	<operators id="operators" optimizationSchedule="default">
		<scaleOperator scaleFactor="0.75" weight="1">
			<parameter idref="kappa"/>
		</scaleOperator>
		<deltaExchange delta="0.01" weight="1">
			<parameter idref="frequencies"/>
		</deltaExchange>
		<scaleOperator scaleFactor="0.75" weight="3">
			<parameter idref="clock.rate"/>
		</scaleOperator>
		<upDownOperator scaleFactor="0.75" weight="3">
			<up>
				<parameter idref="treeModel.allInternalNodeHeights"/>
			</up>
			<down>
				<parameter idref="clock.rate"/>
			</down>
		</upDownOperator>
		<subtreeSlide size="1.0" gaussian="true" weight="30">
			<treeModel idref="treeModel"/>
		</subtreeSlide>
		<narrowExchange weight="30">
			<treeModel idref="treeModel"/>
		</narrowExchange>
		<wideExchange weight="3">
			<treeModel idref="treeModel"/>
		</wideExchange>
		<wilsonBalding weight="3">
			<treeModel idref="treeModel"/>
		</wilsonBalding>
		<scaleOperator scaleFactor="0.75" weight="3">
			<parameter idref="treeModel.rootHeight"/>
		</scaleOperator>
		<uniformOperator weight="30">
			<parameter idref="treeModel.internalNodeHeights"/>
		</uniformOperator>
		<scaleOperator scaleFactor="0.75" weight="3">
			<parameter idref="constant.popSize"/>
		</scaleOperator>
	</operators>
	

	<!-- Define MCMC                                                             -->
	<mcmc id="mcmc" chainLength="100000000" autoOptimize="true" operatorAnalysis="clade2_913.ops">
		<joint id="joint">
			<prior id="prior">
				<logNormalPrior mu="1.0" sigma="1.25" offset="0.0">
					<parameter idref="kappa"/>
				</logNormalPrior>
				<dirichletPrior alpha="1.0" sumsTo="1.0">
					<parameter idref="frequencies"/>
				</dirichletPrior>
				<ctmcScalePrior>
					<ctmcScale>
						<parameter idref="clock.rate"/>
					</ctmcScale>
					<treeModel idref="treeModel"/>
				</ctmcScalePrior>
				<oneOnXPrior>
					<parameter idref="constant.popSize"/>
				</oneOnXPrior>
				<coalescentLikelihood idref="coalescent"/>
				
				
				<strictClockBranchRates idref="branchRates"/>
			</prior>
			<likelihood id="likelihood">
				<treeDataLikelihood idref="treeLikelihood"/>
			</likelihood>
		</joint>
		<operators idref="operators"/>

		<!-- write log to screen                                                     -->
		<log id="screenLog" logEvery="1000">
			<column label="Joint" dp="4" width="12">
				<joint idref="joint"/>
			</column>
			<column label="Prior" dp="4" width="12">
				<prior idref="prior"/>
			</column>
			<column label="Likelihood" dp="4" width="12">
				<likelihood idref="likelihood"/>
			</column>
			<column label="age(root)" sf="6" width="12">
				<tmrcaStatistic idref="age(root)"/>
			</column>
			<column label="clock.rate" sf="6" width="12">
				<parameter idref="clock.rate"/>
			</column>
		</log>

		<!-- write log to file                                                       -->
		<log id="fileLog" logEvery="1000" fileName="clade2_913.log" overwrite="false">
			<joint idref="joint"/>
			<prior idref="prior"/>
			<likelihood idref="likelihood"/>
			<parameter idref="treeModel.rootHeight"/>
			<tmrcaStatistic idref="age(root)"/>
			<treeLengthStatistic idref="treeLength"/>
			<parameter idref="constant.popSize"/>
			<parameter idref="kappa"/>
			<parameter idref="frequencies"/>
			<parameter idref="clock.rate"/>
			<rateStatistic idref="meanRate"/>
			<treeDataLikelihood idref="treeLikelihood"/>
			<strictClockBranchRates idref="branchRates"/>
			<coalescentLikelihood idref="coalescent"/>
			
		</log>

		<!-- write tree log to file                                                  -->
		<logTree id="treeFileLog" logEvery="1000" nexusFormat="true" fileName="clade2_913.trees" sortTranslationTable="true">
			<treeModel idref="treeModel"/>
			<trait name="rate" tag="rate">
				<strictClockBranchRates idref="branchRates"/>
			</trait>
			<joint idref="joint"/>
		</logTree>
	</mcmc>
	
	<report>
		<property name="timer">
			<mcmc idref="mcmc"/>
		</property>
	</report>
	
</beast>

Clade 3
<?xml version="1.0" standalone="yes"?>

<!-- Generated by BEAUTi v1.10.4 Prerelease #bc6cbd9                         -->
<!--       by Alexei J. Drummond, Andrew Rambaut and Marc A. Suchard         -->
<!--       Department of Computer Science, University of Auckland and        -->
<!--       Institute of Evolutionary Biology, University of Edinburgh        -->
<!--       David Geffen School of Medicine, University of California, Los Angeles-->
<!--       http://beast.community/                                           -->
<beast version="1.10.4">
	

	<!-- The list of taxa to be analysed (can also include dates/ages).          -->
	<!-- ntax=37                                                                 -->
	<taxa id="taxa">
		<taxon id="FLT_1997A.fasta">
			<date value="1997.0" direction="forwards" units="years"/>
		</taxon>
		<taxon id="FLT_1997B.fasta">
			<date value="1997.0" direction="forwards" units="years"/>
		</taxon>
		<taxon id="FLT_1997D.fasta">
			<date value="1997.0" direction="forwards" units="years"/>
		</taxon>
		<taxon id="FLT_1997H.fasta">
			<date value="1997.0" direction="forwards" units="years"/>
		</taxon>
		<taxon id="FLT_1997I.fasta">
			<date value="1997.0" direction="forwards" units="years"/>
		</taxon>
		<taxon id="FLT_1998A.fasta">
			<date value="1998.0" direction="forwards" units="years"/>
		</taxon>
		<taxon id="FLT_1998B.fasta">
			<date value="1998.0" direction="forwards" units="years"/>
		</taxon>
		<taxon id="FLT_1998C.fasta">
			<date value="1998.0" direction="forwards" units="years"/>
		</taxon>
		<taxon id="FLT_1998E.fasta">
			<date value="1998.0" direction="forwards" units="years"/>
		</taxon>
		<taxon id="FLT_1998F.fasta">
			<date value="1998.0" direction="forwards" units="years"/>
		</taxon>
		<taxon id="FLT_1998H.fasta">
			<date value="1998.0" direction="forwards" units="years"/>
		</taxon>
		<taxon id="FLT_1998J.fasta">
			<date value="1998.0" direction="forwards" units="years"/>
		</taxon>
		<taxon id="FLT_1999A.fasta.ref">
			<date value="1999.0" direction="forwards" units="years"/>
		</taxon>
		<taxon id="FLT_1999B.fasta">
			<date value="1999.0" direction="forwards" units="years"/>
		</taxon>
		<taxon id="FLT_1999C.fasta">
			<date value="1999.0" direction="forwards" units="years"/>
		</taxon>
		<taxon id="FLT_1999D.fasta">
			<date value="1999.0" direction="forwards" units="years"/>
		</taxon>
		<taxon id="FLT_1999E.fasta">
			<date value="1999.0" direction="forwards" units="years"/>
		</taxon>
		<taxon id="FLT_1999F.fasta">
			<date value="1999.0" direction="forwards" units="years"/>
		</taxon>
		<taxon id="FLT_1999G.fasta">
			<date value="1999.0" direction="forwards" units="years"/>
		</taxon>
		<taxon id="FLT_1999H.fasta">
			<date value="1999.0" direction="forwards" units="years"/>
		</taxon>
		<taxon id="FLT_2000A.fasta">
			<date value="2000.0" direction="forwards" units="years"/>
		</taxon>
		<taxon id="FLT_2000B.fasta">
			<date value="2000.0" direction="forwards" units="years"/>
		</taxon>
		<taxon id="FLT_2000C.fasta">
			<date value="2000.0" direction="forwards" units="years"/>
		</taxon>
		<taxon id="FLT_2000D.fasta">
			<date value="2000.0" direction="forwards" units="years"/>
		</taxon>
		<taxon id="FLT_2000E.fasta">
			<date value="2000.0" direction="forwards" units="years"/>
		</taxon>
		<taxon id="FLT_2000F.fasta">
			<date value="2000.0" direction="forwards" units="years"/>
		</taxon>
		<taxon id="FLT_2000G.fasta">
			<date value="2000.0" direction="forwards" units="years"/>
		</taxon>
		<taxon id="FLT_2000H.fasta">
			<date value="2000.0" direction="forwards" units="years"/>
		</taxon>
		<taxon id="FLT_2000I.fasta">
			<date value="2000.0" direction="forwards" units="years"/>
		</taxon>
		<taxon id="FLT_2000J.fasta">
			<date value="2000.0" direction="forwards" units="years"/>
		</taxon>
		<taxon id="FLT_2006C.fasta">
			<date value="2006.0" direction="forwards" units="years"/>
		</taxon>
		<taxon id="FLT_2007E.fasta">
			<date value="2007.0" direction="forwards" units="years"/>
		</taxon>
		<taxon id="FLT_2007I.fasta">
			<date value="2007.0" direction="forwards" units="years"/>
		</taxon>
		<taxon id="FLT_2009B.fasta">
			<date value="2009.0" direction="forwards" units="years"/>
		</taxon>
		<taxon id="FLT_2010F.fasta">
			<date value="2010.0" direction="forwards" units="years"/>
		</taxon>
		<taxon id="FLT_2010J.fasta">
			<date value="2010.0" direction="forwards" units="years"/>
		</taxon>
		<taxon id="SAMN11229477.fasta">
			<date value="1999.0" direction="forwards" units="years"/>
		</taxon>
	</taxa>
	
	

	<!-- The sequence alignment (each sequence refers to a taxon above).         -->
	<!-- ntax=37 nchar=79                                                        -->
	<alignment id="alignment" dataType="nucleotide">
		<sequence>
			<taxon idref="FLT_1997A.fasta"/>
			CGGTAATCCTCCATCTCCGTCCACCGCGTTTACCTCTATCTTCGCCCCCCACTGACACAATTAATACAGCCCAGGCCAT
		</sequence>
		<sequence>
			<taxon idref="FLT_1997B.fasta"/>
			CGGTAATCCTCCATCTCCGACCACCGCGTTTACTTTTATCTTCGCCCTTTGTTAACACGATTAATACAGCCCAGGCCAT
		</sequence>
		<sequence>
			<taxon idref="FLT_1997D.fasta"/>
			CGGTAATCCTCCGTCTCCGACCACCGCGTGTGGCGCTATTGACGCCCTTTGCTGTCGTAATTAATGCAGCCCAAGCCAT
		</sequence>
		<sequence>
			<taxon idref="FLT_1997H.fasta"/>
			CGGTAATCCTTCATCTCCGACCACCGCGTTCGCCTCTGGTTACGCCCCTTGCTAATGTGATTAATGTAGCACAGGCCAT
		</sequence>
		<sequence>
			<taxon idref="FLT_1997I.fasta"/>
			CGGTAATCCTCCATCTCCGACCACCGCGTTCGCCTTGATCTTCGCCTCTCATTATCGTGATTAATGCAGTCCAGGCCAT
		</sequence>
		<sequence>
			<taxon idref="FLT_1998A.fasta"/>
			CGATAATCCCCCATCTCCGACCCCCGCGTTTACCTCGATCTTCGCCCTTCGTCATCGTGATTAATACAGCACAGGCCCT
		</sequence>
		<sequence>
			<taxon idref="FLT_1998B.fasta"/>
			CGGTAATCCTTCACCTTCGACCCCCGCGTTCACCTTTATTGTCCCTCTTTGCTAACGTGATTAATACAGCACAGGCCAT
		</sequence>
		<sequence>
			<taxon idref="FLT_1998C.fasta"/>
			CGGTAATCCCCCACATTCGACCCCCGCGTTTAGTTCGGTTGACCCCTTTTATTAACACGATTAATGCAGCACAGGTCAT
		</sequence>
		<sequence>
			<taxon idref="FLT_1998E.fasta"/>
			CGGTAATCCCTCACCTCCGACCCCCGCGTGTAGCTCTGTCTTCCCCTCCCGCTATCGTGACTAATGCAGCACAGGCCAT
		</sequence>
		<sequence>
			<taxon idref="FLT_1998F.fasta"/>
			CGGTAATCCTCCATCTCCGACCCCCTCGTTTACCTCTATCTTCCCCCCCCACTGACACAACTAATACAGCACAGGCCAT
		</sequence>
		<sequence>
			<taxon idref="FLT_1998H.fasta"/>
			TGGTAATCCTCCATCTTCGACCCCCGCGTTCGCTTTGATCTTCCCCTTTTGTTAATACGATTAATGCAGCACAGGTCAT
		</sequence>
		<sequence>
			<taxon idref="FLT_1998J.fasta"/>
			CGGTAATCCCCCATATTCGACCCCCGCGTTCGGCTTTGTTGACCCCCTTTGTTATCACGATTAATACAGCACAGGTCAT
		</sequence>
		<sequence>
			<taxon idref="FLT_1999A.fasta.ref"/>
			CGGTAATCCTCCATCTCCGTCCACCGCGTTTACCTCTATCTTCGCCCCCCACTGACACAATTAATACAGCCCAGGCCAT
		</sequence>
		<sequence>
			<taxon idref="FLT_1999B.fasta"/>
			CGGTAATCCTCCATCCCCTACCACCGCGTTTGGCGCGATCGATGCCCTTTGTTATCACAATTAATGCAGCACAAGCCAC
		</sequence>
		<sequence>
			<taxon idref="FLT_1999C.fasta"/>
			CGGTAATCCTCCATCTCCGACCACCGCGTGCACTTTTATCTTTGCCTTTCGCTATCGTGGTTAATGCAGCACAGGCCAT
		</sequence>
		<sequence>
			<taxon idref="FLT_1999D.fasta"/>
			CGGTAATCCTCCACCTCCGACCACCGCGTTTGCTTCTAGTGATGCCTTTTGTTAATGTGGTTAATACAGCACAGGCCAT
		</sequence>
		<sequence>
			<taxon idref="FLT_1999E.fasta"/>
			CGGTAATCCCCCATCTCTGACCACCGCGTTCAGTTTGAGCTTTGCCTTTCGTTGTCGTGGTTAATACAGCACAGGCCAT
		</sequence>
		<sequence>
			<taxon idref="FLT_1999F.fasta"/>
			CGGTAATCCCCCATCTCCTACTACCGCGTTTGGTGCGATCTTTGCCCTTTACTAACGTGATTAATGCAGCACAGGCCAC
		</sequence>
		<sequence>
			<taxon idref="FLT_1999G.fasta"/>
			CGGTAATCCTCCATCTCCGACCACCGCGTTTACCTCTATCTTTGCCCCCCACTGACACAGTTAATACAGCACAGGCCAT
		</sequence>
		<sequence>
			<taxon idref="FLT_1999H.fasta"/>
			CGGTAATCCCCCATCTCCGACCACCGCGTTCACCGTTATCTTTGCCTTTTATTAACGTGGTTAATACAGCACCGGCCAT
		</sequence>
		<sequence>
			<taxon idref="FLT_2000A.fasta"/>
			CGGTAATCCCTCATCTCCGACCACAGTGTTCGGTGTGATCTTCGCCCTTTGTCATCGTAATCGGGGCAGCCCAGGCCAT
		</sequence>
		<sequence>
			<taxon idref="FLT_2000B.fasta"/>
			CGGCAATTCCTCACCTCCGACCACCGCGTTCACTTCTATCTTCGCCCTTTGTCAACGCGATTGAGGCTGCACAGACTAT
		</sequence>
		<sequence>
			<taxon idref="FLT_2000C.fasta"/>
			CGGTAATCCTTCATCTCCGACCACAGTGTTCGCCTTTATTGACGCCCTTTGTTATTACAATCGGGGCAGCCCAAGCCAT
		</sequence>
		<sequence>
			<taxon idref="FLT_2000D.fasta"/>
			CGGTAATCCTCCATCTCCGACCACAGTGGGTGGTTTTGTTGACGCCTTTCACTATCGTGATCGGGGCAGCCCAGGCCAT
		</sequence>
		<sequence>
			<taxon idref="FLT_2000E.fasta"/>
			CAGTAATCCCTTATCTCCGACCACCGTGTTCGGTGTGATTGACGCCTTTCGCTGACACGATTGGGGCAGCCCAGGCCAT
		</sequence>
		<sequence>
			<taxon idref="FLT_2000F.fasta"/>
			CGGTAATCCCCCATCTCCGACCACAGTGTTTAGCTTGAGCTTCGCCCTTCGTTAACACGATCGGGGCAGCCCAGGCCAT
		</sequence>
		<sequence>
			<taxon idref="FLT_2000G.fasta"/>
			CGGCAATTCCTCATCTCCGACCACCGCGTTCGGTTCTATCTTCGCCCTTTGTCAACACGATTGATGCTGCACAGACTAT
		</sequence>
		<sequence>
			<taxon idref="FLT_2000H.fasta"/>
			CGGTAATCCTCCATCTCCGACCACAGTGTTTGCCGCGATCTTCGACCCTCGTTGTCGTGATCGGGGCAGCCCAGGCCAT
		</sequence>
		<sequence>
			<taxon idref="FLT_2000I.fasta"/>
			CAGTAATCCCTCACCTCCGACCATCGTGTTTGCTTCTGTCTTCGCCCTTTGTTAACACGATTGGGGCAGCCCAGGCCAT
		</sequence>
		<sequence>
			<taxon idref="FLT_2000J.fasta"/>
			CAGTAATCCCCCATCTCCGACCACCGTGTTCGCTTCTGTTGACGCCTTTTACTAATGTGATCGGGGCAGCCCAGGCCAT
		</sequence>
		<sequence>
			<taxon idref="FLT_2006C.fasta"/>
			CGGCAAACCCCCATCTCCGATCACCGCGTTCGGTTCGAGCGACGCCTTTTGTCATCACGATTGATGCTGCACAGACCAT
		</sequence>
		<sequence>
			<taxon idref="FLT_2007E.fasta"/>
			CGGCTAACCCTCACCTCCGACCACCGCGTTTACTTCGAGCGACGCCTTTTGTCAACACGATTGATGCTGCACAGACCAT
		</sequence>
		<sequence>
			<taxon idref="FLT_2007I.fasta"/>
			CGGCTAACCTCCATCTCCGACCACCGCGTTCACTTCTATCTTCGCCTTTTGTCATCACGATTGATACTGCACAGACCAT
		</sequence>
		<sequence>
			<taxon idref="FLT_2009B.fasta"/>
			CGGCTTACCTCCATCTCCGACCACCGCATTTACCTCTATCTTCGCCTTTTGTCAACGCAATTGGTACAGCACAGACCAT
		</sequence>
		<sequence>
			<taxon idref="FLT_2010F.fasta"/>
			CGGCTTACTTTCATCTCCGACCACCGCGTGCGGTTCTATCTTCGCCCTTTGTCAACGCGATTGATACTACACAGACCAT
		</sequence>
		<sequence>
			<taxon idref="FLT_2010J.fasta"/>
			CGGCTTACTTCCATCTCCGACCACCGCGTGTAGCTCGATCTTCGCCTTTTGTCAACACGATTGATACTGCAAAGACCAT
		</sequence>
		<sequence>
			<taxon idref="SAMN11229477.fasta"/>
			CAGTAATCCCTCATCTCCGACCACCGTGTTCGGTGTGATCTTCGCCCTTTGTCATCACAATCGGGGCAGCCCAGGCCAT
		</sequence>
	</alignment>
	
	

	<!-- The unique patterns from 1 to end                                       -->
	<!-- npatterns=78                                                            -->
	<mergePatterns id="patterns">
			<patterns from="1" every="1">
			<alignment idref="alignment"/>
			</patterns>

			<constantPatterns>
			<alignment idref="alignment"/>
			<counts>
			<parameter value="1234944 1238881 1248467 1230410"/>
			</counts>
			</constantPatterns>
	</mergePatterns>
	

	<!-- A prior assumption that the population size has remained constant       -->
	<!-- throughout the time spanned by the genealogy.                           -->
	<constantSize id="constant" units="years">
		<populationSize>
			<parameter id="constant.popSize" value="1.0" lower="0.0"/>
		</populationSize>
	</constantSize>
	

	<!-- Generate a random starting tree under the coalescent process            -->
	<coalescentSimulator id="startingTree">
		<taxa idref="taxa"/>
		<constantSize idref="constant"/>
	</coalescentSimulator>
	

	<!-- Generate a tree model                                                   -->
	<treeModel id="treeModel">
		<coalescentTree idref="startingTree"/>
		<rootHeight>
			<parameter id="treeModel.rootHeight"/>
		</rootHeight>
		<nodeHeights internalNodes="true">
			<parameter id="treeModel.internalNodeHeights"/>
		</nodeHeights>
		<nodeHeights internalNodes="true" rootNode="true">
			<parameter id="treeModel.allInternalNodeHeights"/>
		</nodeHeights>
	</treeModel>

	<!-- Statistic for sum of the branch lengths of the tree (tree length)       -->
	<treeLengthStatistic id="treeLength">
		<treeModel idref="treeModel"/>
	</treeLengthStatistic>

	<!-- Statistic for time of most recent common ancestor of tree               -->
	<tmrcaStatistic id="age(root)" absolute="true">
		<treeModel idref="treeModel"/>
	</tmrcaStatistic>
	

	<!-- Generate a coalescent likelihood                                        -->
	<coalescentLikelihood id="coalescent">
		<model>
			<constantSize idref="constant"/>
		</model>
		<populationTree>
			<treeModel idref="treeModel"/>
		</populationTree>
	</coalescentLikelihood>
	

	<!-- The strict clock (Uniform rates across branches)                        -->
	<strictClockBranchRates id="branchRates">
		<rate>
			<parameter id="clock.rate" value="1.0" lower="0.0"/>
		</rate>
	</strictClockBranchRates>
	
	<rateStatistic id="meanRate" name="meanRate" mode="mean" internal="true" external="true">
		<treeModel idref="treeModel"/>
		<strictClockBranchRates idref="branchRates"/>
	</rateStatistic>
	

	<!-- The HKY substitution model (Hasegawa, Kishino & Yano, 1985)             -->
	<HKYModel id="hky">
		<frequencies>
			<frequencyModel dataType="nucleotide">
				<frequencies>
					<parameter id="frequencies" value="0.25 0.25 0.25 0.25"/>
				</frequencies>
			</frequencyModel>
		</frequencies>
		<kappa>
			<parameter id="kappa" value="2.0" lower="0.0"/>
		</kappa>
	</HKYModel>

	<!-- site model                                                              -->
	<siteModel id="siteModel">
		<substitutionModel>
			<HKYModel idref="hky"/>
		</substitutionModel>
	</siteModel>

	<!--                                                                         -->
	<statistic id="mu" name="mu">
		<siteModel idref="siteModel"/>
	</statistic>
	

	<!-- Likelihood for tree given sequence data                                 -->
	<treeDataLikelihood id="treeLikelihood" useAmbiguities="false">
		<partition>
			<patterns idref="patterns"/>
			<siteModel idref="siteModel"/>
		</partition>
		<treeModel idref="treeModel"/>
		<strictClockBranchRates idref="branchRates"/>
	</treeDataLikelihood>
	

	<!-- Define operators                                                        -->
	<operators id="operators" optimizationSchedule="default">
		<scaleOperator scaleFactor="0.75" weight="1">
			<parameter idref="kappa"/>
		</scaleOperator>
		<deltaExchange delta="0.01" weight="1">
			<parameter idref="frequencies"/>
		</deltaExchange>
		<scaleOperator scaleFactor="0.75" weight="3">
			<parameter idref="clock.rate"/>
		</scaleOperator>
		<upDownOperator scaleFactor="0.75" weight="3">
			<up>
				<parameter idref="treeModel.allInternalNodeHeights"/>
			</up>
			<down>
				<parameter idref="clock.rate"/>
			</down>
		</upDownOperator>
		<subtreeSlide size="1.0" gaussian="true" weight="30">
			<treeModel idref="treeModel"/>
		</subtreeSlide>
		<narrowExchange weight="30">
			<treeModel idref="treeModel"/>
		</narrowExchange>
		<wideExchange weight="3">
			<treeModel idref="treeModel"/>
		</wideExchange>
		<wilsonBalding weight="3">
			<treeModel idref="treeModel"/>
		</wilsonBalding>
		<scaleOperator scaleFactor="0.75" weight="3">
			<parameter idref="treeModel.rootHeight"/>
		</scaleOperator>
		<uniformOperator weight="30">
			<parameter idref="treeModel.internalNodeHeights"/>
		</uniformOperator>
		<scaleOperator scaleFactor="0.75" weight="3">
			<parameter idref="constant.popSize"/>
		</scaleOperator>
	</operators>
	

	<!-- Define MCMC                                                             -->
	<mcmc id="mcmc" chainLength="100000000" autoOptimize="true" operatorAnalysis="clade3.ops">
		<joint id="joint">
			<prior id="prior">
				<logNormalPrior mu="1.0" sigma="1.25" offset="0.0">
					<parameter idref="kappa"/>
				</logNormalPrior>
				<dirichletPrior alpha="1.0" sumsTo="1.0">
					<parameter idref="frequencies"/>
				</dirichletPrior>
				<ctmcScalePrior>
					<ctmcScale>
						<parameter idref="clock.rate"/>
					</ctmcScale>
					<treeModel idref="treeModel"/>
				</ctmcScalePrior>
				<oneOnXPrior>
					<parameter idref="constant.popSize"/>
				</oneOnXPrior>
				<coalescentLikelihood idref="coalescent"/>
				
				
				<strictClockBranchRates idref="branchRates"/>
			</prior>
			<likelihood id="likelihood">
				<treeDataLikelihood idref="treeLikelihood"/>
			</likelihood>
		</joint>
		<operators idref="operators"/>

		<!-- write log to screen                                                     -->
		<log id="screenLog" logEvery="1000">
			<column label="Joint" dp="4" width="12">
				<joint idref="joint"/>
			</column>
			<column label="Prior" dp="4" width="12">
				<prior idref="prior"/>
			</column>
			<column label="Likelihood" dp="4" width="12">
				<likelihood idref="likelihood"/>
			</column>
			<column label="age(root)" sf="6" width="12">
				<tmrcaStatistic idref="age(root)"/>
			</column>
			<column label="clock.rate" sf="6" width="12">
				<parameter idref="clock.rate"/>
			</column>
		</log>

		<!-- write log to file                                                       -->
		<log id="fileLog" logEvery="1000" fileName="clade3.log" overwrite="false">
			<joint idref="joint"/>
			<prior idref="prior"/>
			<likelihood idref="likelihood"/>
			<parameter idref="treeModel.rootHeight"/>
			<tmrcaStatistic idref="age(root)"/>
			<treeLengthStatistic idref="treeLength"/>
			<parameter idref="constant.popSize"/>
			<parameter idref="kappa"/>
			<parameter idref="frequencies"/>
			<parameter idref="clock.rate"/>
			<rateStatistic idref="meanRate"/>
			<treeDataLikelihood idref="treeLikelihood"/>
			<strictClockBranchRates idref="branchRates"/>
			<coalescentLikelihood idref="coalescent"/>
			
		</log>

		<!-- write tree log to file                                                  -->
		<logTree id="treeFileLog" logEvery="1000" nexusFormat="true" fileName="clade3.trees" sortTranslationTable="true">
			<treeModel idref="treeModel"/>
			<trait name="rate" tag="rate">
				<strictClockBranchRates idref="branchRates"/>
			</trait>
			<joint idref="joint"/>
		</logTree>
	</mcmc>
	
	<report>
		<property name="timer">
			<mcmc idref="mcmc"/>
		</property>
	</report>
	
</beast>

Clade 4
<?xml version="1.0" standalone="yes"?>

<!-- Generated by BEAUTi v1.10.4 Prerelease #bc6cbd9                         -->
<!--       by Alexei J. Drummond, Andrew Rambaut and Marc A. Suchard         -->
<!--       Department of Computer Science, University of Auckland and        -->
<!--       Institute of Evolutionary Biology, University of Edinburgh        -->
<!--       David Geffen School of Medicine, University of California, Los Angeles-->
<!--       http://beast.community/                                           -->
<beast version="1.10.4">
	

	<!-- The list of taxa to be analysed (can also include dates/ages).          -->
	<!-- ntax=47                                                                 -->
	<taxa id="taxa">
		<taxon id="FLT_2009H.fasta">
			<date value="2009.0" direction="forwards" units="years"/>
		</taxon>
		<taxon id="FLT_2011B.fasta">
			<date value="2011.0" direction="forwards" units="years"/>
		</taxon>
		<taxon id="FLT_2011F.fasta">
			<date value="2011.0" direction="forwards" units="years"/>
		</taxon>
		<taxon id="FLT_2011G.fasta">
			<date value="2011.0" direction="forwards" units="years"/>
		</taxon>
		<taxon id="FLT_2011J.fasta">
			<date value="2011.0" direction="forwards" units="years"/>
		</taxon>
		<taxon id="FLT_2012A.fasta">
			<date value="2012.0" direction="forwards" units="years"/>
		</taxon>
		<taxon id="FLT_2012B.fasta">
			<date value="2012.0" direction="forwards" units="years"/>
		</taxon>
		<taxon id="FLT_2012C.fasta">
			<date value="2012.0" direction="forwards" units="years"/>
		</taxon>
		<taxon id="FLT_2012D.fasta">
			<date value="2012.0" direction="forwards" units="years"/>
		</taxon>
		<taxon id="FLT_2012E.fasta">
			<date value="2012.0" direction="forwards" units="years"/>
		</taxon>
		<taxon id="FLT_2012F.fasta">
			<date value="2012.0" direction="forwards" units="years"/>
		</taxon>
		<taxon id="FLT_2012G.fasta">
			<date value="2012.0" direction="forwards" units="years"/>
		</taxon>
		<taxon id="FLT_2012H.fasta">
			<date value="2012.0" direction="forwards" units="years"/>
		</taxon>
		<taxon id="FLT_2012I.fasta">
			<date value="2012.0" direction="forwards" units="years"/>
		</taxon>
		<taxon id="FLT_2012J.fasta">
			<date value="2012.0" direction="forwards" units="years"/>
		</taxon>
		<taxon id="FLT_2013A.fasta">
			<date value="2013.0" direction="forwards" units="years"/>
		</taxon>
		<taxon id="FLT_2013C.fasta">
			<date value="2013.0" direction="forwards" units="years"/>
		</taxon>
		<taxon id="FLT_2013D.fasta">
			<date value="2013.0" direction="forwards" units="years"/>
		</taxon>
		<taxon id="FLT_2013E.fasta">
			<date value="2013.0" direction="forwards" units="years"/>
		</taxon>
		<taxon id="FLT_2014A.fasta">
			<date value="2014.0" direction="forwards" units="years"/>
		</taxon>
		<taxon id="FLT_2014B.fasta">
			<date value="2014.0" direction="forwards" units="years"/>
		</taxon>
		<taxon id="FLT_2014C.fasta">
			<date value="2014.0" direction="forwards" units="years"/>
		</taxon>
		<taxon id="FLT_2014D.fasta">
			<date value="2014.0" direction="forwards" units="years"/>
		</taxon>
		<taxon id="FLT_2014E.fasta">
			<date value="2014.0" direction="forwards" units="years"/>
		</taxon>
		<taxon id="FLT_2014F.fasta">
			<date value="2014.0" direction="forwards" units="years"/>
		</taxon>
		<taxon id="FLT_2014G.fasta">
			<date value="2014.0" direction="forwards" units="years"/>
		</taxon>
		<taxon id="FLT_2017A.fasta">
			<date value="2017.0" direction="forwards" units="years"/>
		</taxon>
		<taxon id="FLT_2017B.fasta">
			<date value="2017.0" direction="forwards" units="years"/>
		</taxon>
		<taxon id="FLT_2017E.fasta">
			<date value="2017.0" direction="forwards" units="years"/>
		</taxon>
		<taxon id="FLT_2017F.fasta">
			<date value="2017.0" direction="forwards" units="years"/>
		</taxon>
		<taxon id="FLT_2017G.fasta">
			<date value="2017.0" direction="forwards" units="years"/>
		</taxon>
		<taxon id="FLT_2018A.fasta">
			<date value="2018.0" direction="forwards" units="years"/>
		</taxon>
		<taxon id="FLT_2018C.fasta">
			<date value="2018.0" direction="forwards" units="years"/>
		</taxon>
		<taxon id="FLT_2018D.fasta">
			<date value="2018.0" direction="forwards" units="years"/>
		</taxon>
		<taxon id="FLT_2018F.fasta">
			<date value="2018.0" direction="forwards" units="years"/>
		</taxon>
		<taxon id="FLT_2018G.fasta">
			<date value="2018.0" direction="forwards" units="years"/>
		</taxon>
		<taxon id="FLT_2018H.fasta">
			<date value="2018.0" direction="forwards" units="years"/>
		</taxon>
		<taxon id="FLT_2019A.fasta">
			<date value="2019.0" direction="forwards" units="years"/>
		</taxon>
		<taxon id="FLT_2019B.fasta">
			<date value="2019.0" direction="forwards" units="years"/>
		</taxon>
		<taxon id="FLT_2019C.fasta">
			<date value="2019.0" direction="forwards" units="years"/>
		</taxon>
		<taxon id="FLT_2019D.fasta">
			<date value="2019.0" direction="forwards" units="years"/>
		</taxon>
		<taxon id="FLT_2019E.fasta">
			<date value="2019.0" direction="forwards" units="years"/>
		</taxon>
		<taxon id="FLT_2019F.fasta">
			<date value="2019.0" direction="forwards" units="years"/>
		</taxon>
		<taxon id="FLT_2019G.fasta">
			<date value="2019.0" direction="forwards" units="years"/>
		</taxon>
		<taxon id="FLT_2019H.fasta">
			<date value="2019.0" direction="forwards" units="years"/>
		</taxon>
		<taxon id="FLT_2019I.fasta">
			<date value="2019.0" direction="forwards" units="years"/>
		</taxon>
		<taxon id="FLT_2019J.fasta">
			<date value="2019.0" direction="forwards" units="years"/>
		</taxon>
	</taxa>
	
	

	<!-- The sequence alignment (each sequence refers to a taxon above).         -->
	<!-- ntax=47 nchar=84                                                        -->
	<alignment id="alignment" dataType="nucleotide">
		<sequence>
			<taxon idref="FLT_2009H.fasta"/>
			TACATGACTCGAGCCTGAGGACGCCTTAGTGCACTTCGTTACCCCTCTAGAGTACTTGGGCGAGACCCTGGGCTGCCGCAATTG
		</sequence>
		<sequence>
			<taxon idref="FLT_2011B.fasta"/>
			TACATGACTCGAGCCTGAGGACGCCTTACCGCACTCCGTTACCCCTCCACGGTACTTGGGCGAGACCCCGGGCTGCCGCAATTG
		</sequence>
		<sequence>
			<taxon idref="FLT_2011F.fasta"/>
			TACATGACTCGAGCCTGAGGACGCCTCGCCGCACTCCGTTACCCCTCCAGGGTACTTGGGCGAGACCCTGGGCTGCCGCAATTG
		</sequence>
		<sequence>
			<taxon idref="FLT_2011G.fasta"/>
			TACATGACTCGAGCCTGAGGACGCCTCGCTGCACTCCGTTACCCCGTCGGGGTACTTGGGCGAGACCCTGGGCTGCCGCAATTG
		</sequence>
		<sequence>
			<taxon idref="FLT_2011J.fasta"/>
			TACATGACTCGAGCCTGGGGACGCCTCGGCGCACTCCGTTACCCCTTTGGGGTACTTGGTCGAGACCCCGGGCTGCCGCAATTG
		</sequence>
		<sequence>
			<taxon idref="FLT_2012A.fasta"/>
			TACATCATTCGAGCCCGAGGACGCCTTACTGCACTCCGTTACCCCTTTACGGGACTTGGGCGAGACCCTGGGCTGCCGCAATTG
		</sequence>
		<sequence>
			<taxon idref="FLT_2012B.fasta"/>
			TACATGACTCGAGCCTGAGGACGCCTTACTGCACTCCGTTACCCCTCTACGGTACTTGGGCGAGTCCCCGGACTGCCGCAATTG
		</sequence>
		<sequence>
			<taxon idref="FLT_2012C.fasta"/>
			TACATGACTCGAGCCTGAGGACGCCTTGGTGCCCTCCGTTACCCCGCCGCGGTACTCGGGCGAGTCCCCGGACTGCCGCAATTG
		</sequence>
		<sequence>
			<taxon idref="FLT_2012D.fasta"/>
			TACATGACTCGAGCCCGAGAACGCCTTAGCGCACTCCGTTACCCCGTCGCGGTACCCGGGCGAGACCCCGGACTGCCGCAATTG
		</sequence>
		<sequence>
			<taxon idref="FLT_2012E.fasta"/>
			TACATGACTCAAGCCCGAGGACGCCTTACTGCACTCCGTTACCCCGCTACGGTACCTGGGCGAGACCCCGGACTGCCGCAATTG
		</sequence>
		<sequence>
			<taxon idref="FLT_2012F.fasta"/>
			TACATCACTCGAGCCCGAGGACGCCTTACCGCACTCCGTTACCCCTTTAGGGGACTCGGGCGAGACCCTGGGCGGCCGCAATTG
		</sequence>
		<sequence>
			<taxon idref="FLT_2012G.fasta"/>
			TACATGACTCGAGCCTGAGGACGCCTCAGCGCACTTCGTTACCCCTCTAGAGTACTTGGGCGAGACCCTGGGCTGCCGCAATTG
		</sequence>
		<sequence>
			<taxon idref="FLT_2012H.fasta"/>
			TACATGACTTGAACCCGGGGACGCCTTGCCGCACTCCGTTACCCCTCTGGGGTACTTGGGAGAGACCCCGGGCTGTCGCAATTG
		</sequence>
		<sequence>
			<taxon idref="FLT_2012I.fasta"/>
			TACATGACTCGAACCCGGGGACGCCGCGGTGCACTCCGTTACCCAGTTGGAGTACTCGGGAGAGACCCCGGGCTGTCGCAATTG
		</sequence>
		<sequence>
			<taxon idref="FLT_2012J.fasta"/>
			TACATGACTCGGGCCTGAGGACGCCTTGCTGCACTCCGTTACCCCGTTGGGATACCCGGGCGAGACCCCGGACTGCCGCAATTG
		</sequence>
		<sequence>
			<taxon idref="FLT_2013A.fasta"/>
			TACATCACTCGAGCATGAGGACGCCTTGCCGCACTCCGTTACCCCGTCACGGTACTTGGGCGGGACCCTGGGCTGCCGCAATTG
		</sequence>
		<sequence>
			<taxon idref="FLT_2013C.fasta"/>
			TACATGACTCGAACCTGGGGATGCCTTAGCACACTCCGTTACCCCGCTGCGGTACTTGGGCGATACCCCGGGCTGTCGCAATTG
		</sequence>
		<sequence>
			<taxon idref="FLT_2013D.fasta"/>
			TACATGACTCGGGCCTGAGGGCGCCTCAGCGCACTCCGTTACCCCTTTGGGGTACCCGGGCGAGACCCCGGACTGCCGCAATTG
		</sequence>
		<sequence>
			<taxon idref="FLT_2013E.fasta"/>
			TACATGACTCGAACCTGGGGACGCCTCGCTGCACTCCGTTACCTCGTTGGGGTACTCGGGCGATACCCCGGGCTGTCGCAATTG
		</sequence>
		<sequence>
			<taxon idref="FLT_2014A.fasta"/>
			TACATGCCTCGAACCCGGGGACGCCTCACCACACTCCGTTACCCCTTTACGGTACTTGGGCGATACCCCGGGCTGTCGCAATTG
		</sequence>
		<sequence>
			<taxon idref="FLT_2014B.fasta"/>
			TACATGACTCGAACCCGGGGACGCCTTACTGCACTCCGTTACCTCGCCGGGGTACTTGGGCGATACCCCGGGTTGTCGCGATTG
		</sequence>
		<sequence>
			<taxon idref="FLT_2014C.fasta"/>
			TACACCACTCGAGCACGAGGACGCCTTGCCGCACTCCGTTACCCCTTCAGGGTACTCGGGCGAGACCCTGGGCTGCCGCAATTG
		</sequence>
		<sequence>
			<taxon idref="FLT_2014D.fasta"/>
			TACACCACTCGAGCATGAGGACGCCTCGCTGCACTCCGTTACCCCGTCACGGTACTCGGGCAAGACCCTGGGCTGCCGCAATTG
		</sequence>
		<sequence>
			<taxon idref="FLT_2014E.fasta"/>
			TAGACCACTCGAGCATGAGGACGCCTCGCCGCACTCCGTTACCCAGCTGCGGTACTCGGGCGAGACCCTGGGCTGCAGCATTTG
		</sequence>
		<sequence>
			<taxon idref="FLT_2014F.fasta"/>
			TACATGACTCGAACCTGGGGACGCCTCAGCGCACTCCGTTACCTCGTTGCGGTACTTGGGCGATACCACGGGCTGTCGCAATTG
		</sequence>
		<sequence>
			<taxon idref="FLT_2014G.fasta"/>
			TACATGACTCGAACCTGGGGACGCCTTACCGCACTCCGTTACCTCGTTGCGGTACTTGGGCGATACCCCGGGCTGTCGCGATTG
		</sequence>
		<sequence>
			<taxon idref="FLT_2017A.fasta"/>
			TGCATGACCCGAGCCCGGGGACGCCTCACCGCACTCCGTTATCCCGCTACGGTACTTAGGCGAGACCCCGGGCTGCCGGAAGTG
		</sequence>
		<sequence>
			<taxon idref="FLT_2017B.fasta"/>
			TGCATGACCCGAGCCTGGGGACGCCTCACCGCACTCCTTTATCCCTCCAGGGTACTCAGGCGAGACCCCGGGCTGCCGCAAGTG
		</sequence>
		<sequence>
			<taxon idref="FLT_2017E.fasta"/>
			GACATGACCCGAGCCTGGGGACGCCTCGCCGCACTCCGTTACCCCGCTACGGTACTTGGGCGAGACTCCGGGCTGCCGCAATTC
		</sequence>
		<sequence>
			<taxon idref="FLT_2017F.fasta"/>
			TGCATGACCCGAGCCTGGGGACACCTCACCGCACTCCTCTTCACCGTTGGGGTACTTGGGCGAGACCCCGGGCTGCCGCAAGTG
		</sequence>
		<sequence>
			<taxon idref="FLT_2017G.fasta"/>
			TGCATGACCCGAGCCTGGGGACGCCTTGCTGCACTCTTTTACACCGCTACGGTACTTAGGCGAGACCCCGGGCTGCCGCAAGTG
		</sequence>
		<sequence>
			<taxon idref="FLT_2018A.fasta"/>
			TGCATGACCCGAGTCTGGGGACGCGTCACCGCACTCCGCTTTCCCTCTACGGTAATTGGGCGAGACCCCGGGCTGCCGCAAGTG
		</sequence>
		<sequence>
			<taxon idref="FLT_2018C.fasta"/>
			TGCATGACCCGAGTCCCGGGACGCGGCGGTGCACTCCGTTACCCAGTTGGAGTACTCGGGCGAGACCCCGGGCTGCCGCAAGTG
		</sequence>
		<sequence>
			<taxon idref="FLT_2018D.fasta"/>
			GACATGACCCGAGCCTGGGGACGCCTTACCGCATTCCGTTACCCCGCCACGGTACTTGGGCGAGACCCCGGGCTGCCGCAATTC
		</sequence>
		<sequence>
			<taxon idref="FLT_2018F.fasta"/>
			TGCATGACCCGAGCCCGGAGACGCGTCAGCGCACTCCTTTTTACCGTCGCGGTGCTTAGGCGAGACCCCGGGCTGCCACAAGTG
		</sequence>
		<sequence>
			<taxon idref="FLT_2018G.fasta"/>
			TGCATGACCCGAGTCCGGGGACGCGTTACTGCACTCCGTTACCCCGCTGCGGTACTTGGGCGAGACCCCGAGCTGCCGCAAGTG
		</sequence>
		<sequence>
			<taxon idref="FLT_2018H.fasta"/>
			TGCATGACCCGAGCCTGGGGACGCGTTACCGCACTCCGCCATCCCGCTAGGGTGCTTGGGCGAGACCCCGGGCTGCCGCAAGTG
		</sequence>
		<sequence>
			<taxon idref="FLT_2019A.fasta"/>
			GACATGACCCGAGCCTGGGGACGTCTCGCTGCACTCCGTTACCCCGCTACGGTACTTGGGCGAGACCCCAGGCTGCCGCAATTC
		</sequence>
		<sequence>
			<taxon idref="FLT_2019B.fasta"/>
			GACATGACCCGAGCCCGGGGACGTCGCGGTGCACTCCGTTACCCAGTTGCGGTACTCGGGCGAGACCCCAGGCTGCCGCAATTC
		</sequence>
		<sequence>
			<taxon idref="FLT_2019C.fasta"/>
			GACATGACCCGAGCCCGGGGACGTCTCACCGAACTCCGTTACCCCGCTACGGTACTTGGGCGAGACCCCAGGCTGCCGCAATTC
		</sequence>
		<sequence>
			<taxon idref="FLT_2019D.fasta"/>
			GACATGACCCGAGCCCGGGGACGTCTCACCGCACTCCGTTACCCCTTTACGGTACTTGAGCGAGACCCCGGGCTGCCGCAATTC
		</sequence>
		<sequence>
			<taxon idref="FLT_2019E.fasta"/>
			GACATGACCCGAGCCCGGGGACGTCTCGGTGCACTCCGTTACCCCTTTGCGGTACTTGGGCGAGACCCCGGGCTGCCGCAATTC
		</sequence>
		<sequence>
			<taxon idref="FLT_2019F.fasta"/>
			GACATGACCCGAGCCCGGGGACGTCTCACCGCACTCCGTTACCCCGTCGCGGTACTCGGGCGAGACCCCGGGCTGCCGCAATTC
		</sequence>
		<sequence>
			<taxon idref="FLT_2019G.fasta"/>
			GACATGACCCGAGCCCGGGGACGTCTTGCTGAACTCCGTTACCCCTCTGCGGTACTTGGGCGAGACCCCAGGCTGCCGCAATTC
		</sequence>
		<sequence>
			<taxon idref="FLT_2019H.fasta"/>
			GACTTGACCCGAGCCCGGGGACGTCTCGCCGAACTCCGTTACCCCTCTGCGGTACTCGGGCGAGACCCCAGGCTACCGCAATCC
		</sequence>
		<sequence>
			<taxon idref="FLT_2019I.fasta"/>
			GACATGACCCGAGCCCGGGGACGTCTCGCTGCACTCCGTTACCCCTCTGCGGTACTTGGGCGAGATCCCAGGCTGCCGCAATTC
		</sequence>
		<sequence>
			<taxon idref="FLT_2019J.fasta"/>
			GACATGACCCGAGCCCGGGGACGTCTTACTGCACGCCGTTACCCCTCCACGGTACTTGGGCGAGACCCCAGGCTGCCGCAATTC
		</sequence>
	</alignment>
	
	

	<!-- The unique patterns from 1 to end                                       -->
	<!-- npatterns=83                                                            -->
	<mergePatterns id="patterns">
			<patterns from="1" every="1">
			<alignment idref="alignment"/>
			</patterns>

			<constantPatterns>
			<alignment idref="alignment"/>
			<counts>
			<parameter value="1248410 1253764 1263224 1246746"/>
			</counts>
			</constantPatterns>
	</mergePatterns>

	

	<!-- A prior assumption that the population size has remained constant       -->
	<!-- throughout the time spanned by the genealogy.                           -->
	<constantSize id="constant" units="years">
		<populationSize>
			<parameter id="constant.popSize" value="1.0" lower="0.0"/>
		</populationSize>
	</constantSize>
	

	<!-- Generate a random starting tree under the coalescent process            -->
	<coalescentSimulator id="startingTree">
		<taxa idref="taxa"/>
		<constantSize idref="constant"/>
	</coalescentSimulator>
	

	<!-- Generate a tree model                                                   -->
	<treeModel id="treeModel">
		<coalescentTree idref="startingTree"/>
		<rootHeight>
			<parameter id="treeModel.rootHeight"/>
		</rootHeight>
		<nodeHeights internalNodes="true">
			<parameter id="treeModel.internalNodeHeights"/>
		</nodeHeights>
		<nodeHeights internalNodes="true" rootNode="true">
			<parameter id="treeModel.allInternalNodeHeights"/>
		</nodeHeights>
	</treeModel>

	<!-- Statistic for sum of the branch lengths of the tree (tree length)       -->
	<treeLengthStatistic id="treeLength">
		<treeModel idref="treeModel"/>
	</treeLengthStatistic>

	<!-- Statistic for time of most recent common ancestor of tree               -->
	<tmrcaStatistic id="age(root)" absolute="true">
		<treeModel idref="treeModel"/>
	</tmrcaStatistic>
	

	<!-- Generate a coalescent likelihood                                        -->
	<coalescentLikelihood id="coalescent">
		<model>
			<constantSize idref="constant"/>
		</model>
		<populationTree>
			<treeModel idref="treeModel"/>
		</populationTree>
	</coalescentLikelihood>
	

	<!-- The strict clock (Uniform rates across branches)                        -->
	<strictClockBranchRates id="branchRates">
		<rate>
			<parameter id="clock.rate" value="1.0" lower="0.0"/>
		</rate>
	</strictClockBranchRates>
	
	<rateStatistic id="meanRate" name="meanRate" mode="mean" internal="true" external="true">
		<treeModel idref="treeModel"/>
		<strictClockBranchRates idref="branchRates"/>
	</rateStatistic>
	

	<!-- The HKY substitution model (Hasegawa, Kishino & Yano, 1985)             -->
	<HKYModel id="hky">
		<frequencies>
			<frequencyModel dataType="nucleotide">
				<frequencies>
					<parameter id="frequencies" value="0.25 0.25 0.25 0.25"/>
				</frequencies>
			</frequencyModel>
		</frequencies>
		<kappa>
			<parameter id="kappa" value="2.0" lower="0.0"/>
		</kappa>
	</HKYModel>

	<!-- site model                                                              -->
	<siteModel id="siteModel">
		<substitutionModel>
			<HKYModel idref="hky"/>
		</substitutionModel>
	</siteModel>

	<!--                                                                         -->
	<statistic id="mu" name="mu">
		<siteModel idref="siteModel"/>
	</statistic>
	

	<!-- Likelihood for tree given sequence data                                 -->
	<treeDataLikelihood id="treeLikelihood" useAmbiguities="false">
		<partition>
			<patterns idref="patterns"/>
			<siteModel idref="siteModel"/>
		</partition>
		<treeModel idref="treeModel"/>
		<strictClockBranchRates idref="branchRates"/>
	</treeDataLikelihood>
	

	<!-- Define operators                                                        -->
	<operators id="operators" optimizationSchedule="default">
		<scaleOperator scaleFactor="0.75" weight="1">
			<parameter idref="kappa"/>
		</scaleOperator>
		<deltaExchange delta="0.01" weight="1">
			<parameter idref="frequencies"/>
		</deltaExchange>
		<scaleOperator scaleFactor="0.75" weight="3">
			<parameter idref="clock.rate"/>
		</scaleOperator>
		<upDownOperator scaleFactor="0.75" weight="3">
			<up>
				<parameter idref="treeModel.allInternalNodeHeights"/>
			</up>
			<down>
				<parameter idref="clock.rate"/>
			</down>
		</upDownOperator>
		<subtreeSlide size="1.0" gaussian="true" weight="30">
			<treeModel idref="treeModel"/>
		</subtreeSlide>
		<narrowExchange weight="30">
			<treeModel idref="treeModel"/>
		</narrowExchange>
		<wideExchange weight="3">
			<treeModel idref="treeModel"/>
		</wideExchange>
		<wilsonBalding weight="3">
			<treeModel idref="treeModel"/>
		</wilsonBalding>
		<scaleOperator scaleFactor="0.75" weight="3">
			<parameter idref="treeModel.rootHeight"/>
		</scaleOperator>
		<uniformOperator weight="30">
			<parameter idref="treeModel.internalNodeHeights"/>
		</uniformOperator>
		<scaleOperator scaleFactor="0.75" weight="3">
			<parameter idref="constant.popSize"/>
		</scaleOperator>
	</operators>
	

	<!-- Define MCMC                                                             -->
	<mcmc id="mcmc" chainLength="100000000" autoOptimize="true" operatorAnalysis="clade4.ops">
		<joint id="joint">
			<prior id="prior">
				<logNormalPrior mu="1.0" sigma="1.25" offset="0.0">
					<parameter idref="kappa"/>
				</logNormalPrior>
				<dirichletPrior alpha="1.0" sumsTo="1.0">
					<parameter idref="frequencies"/>
				</dirichletPrior>
				<ctmcScalePrior>
					<ctmcScale>
						<parameter idref="clock.rate"/>
					</ctmcScale>
					<treeModel idref="treeModel"/>
				</ctmcScalePrior>
				<oneOnXPrior>
					<parameter idref="constant.popSize"/>
				</oneOnXPrior>
				<coalescentLikelihood idref="coalescent"/>
				
				
				<strictClockBranchRates idref="branchRates"/>
			</prior>
			<likelihood id="likelihood">
				<treeDataLikelihood idref="treeLikelihood"/>
			</likelihood>
		</joint>
		<operators idref="operators"/>

		<!-- write log to screen                                                     -->
		<log id="screenLog" logEvery="1000">
			<column label="Joint" dp="4" width="12">
				<joint idref="joint"/>
			</column>
			<column label="Prior" dp="4" width="12">
				<prior idref="prior"/>
			</column>
			<column label="Likelihood" dp="4" width="12">
				<likelihood idref="likelihood"/>
			</column>
			<column label="age(root)" sf="6" width="12">
				<tmrcaStatistic idref="age(root)"/>
			</column>
			<column label="clock.rate" sf="6" width="12">
				<parameter idref="clock.rate"/>
			</column>
		</log>

		<!-- write log to file                                                       -->
		<log id="fileLog" logEvery="1000" fileName="clade4.log" overwrite="false">
			<joint idref="joint"/>
			<prior idref="prior"/>
			<likelihood idref="likelihood"/>
			<parameter idref="treeModel.rootHeight"/>
			<tmrcaStatistic idref="age(root)"/>
			<treeLengthStatistic idref="treeLength"/>
			<parameter idref="constant.popSize"/>
			<parameter idref="kappa"/>
			<parameter idref="frequencies"/>
			<parameter idref="clock.rate"/>
			<rateStatistic idref="meanRate"/>
			<treeDataLikelihood idref="treeLikelihood"/>
			<strictClockBranchRates idref="branchRates"/>
			<coalescentLikelihood idref="coalescent"/>
			
		</log>

		<!-- write tree log to file                                                  -->
		<logTree id="treeFileLog" logEvery="1000" nexusFormat="true" fileName="clade4.trees" sortTranslationTable="true">
			<treeModel idref="treeModel"/>
			<trait name="rate" tag="rate">
				<strictClockBranchRates idref="branchRates"/>
			</trait>
			<joint idref="joint"/>
		</logTree>
	</mcmc>
	
	<report>
		<property name="timer">
			<mcmc idref="mcmc"/>
		</property>
	</report>
	
</beast>
